# Supplementary material for: Analyses of circRNA Expression throughout the Light-Dark Cycle Reveal a Strong Regulation of Cdr1as, Associated with Light Entrainment in the SCN
Source: Int J Mol Sci. 2022 Oct 15;23(20):12347. doi: 10.3390/ijms232012347 (PMC9604060; doi:10.3390/ijms232012347)
Supplement: Supplementary file 1 [file ijms-23-12347-s001.zip]

Archive with 5 entries (5 files):
- Supplementary_Figures.pdf
- Supplementary_table S1.xlsx
- Supplementary_table S2.xlsx
- Supplementary_table S3.xlsx
- Supplementary_table S4.xlsx
