# Supplementary material for: Analyses of circRNA Expression throughout the Light-Dark Cycle Reveal a Strong Regulation of Cdr1as, Associated with Light Entrainment in the SCN
Source: Int J Mol Sci. 2022 Oct 15;23(20):12347. doi: 10.3390/ijms232012347 (PMC9604060; doi:10.3390/ijms232012347)
Supplement: Supplementary file 1 [file ijms-23-12347-s001.zip › Supplementary_table S3.xlsx]

## Sheet: hippo_repr_circRNA_table
circRNA_ID	H11_1	H11_2	H11_3	H15_1	H15_2	H15_3	H19_1	H19_2	H19_3	H23_1	H23_2	H23_3	H3_1	H3_2	H3_3	H7_1	H7_2	H7_3
chr1:10034008|10035163	2	2	0	0	0	0	0	0	3	0	0	0	0	0	0	0	0	0
chr1:10477025|10488949	0	0	0	2	4	2	0	0	0	3	0	0	0	0	2	0	0	4
chr1:105691906|105696596	2	5	2	2	3	0	0	2	3	2	5	2	0	3	6	0	3	10
chr1:106281363|106287116	3	6	6	2	2	2	3	4	4	3	10	5	3	6	2	3	8	6
chr1:106343377|106380422	0	5	2	0	2	2	0	2	0	0	0	4	0	0	0	2	3	3
chr1:11061326|11068115	0	0	0	0	0	0	0	0	2	0	2	0	0	0	0	0	2	4
chr1:11123121|11142797	0	0	0	0	0	0	0	0	0	0	0	0	0	2	2	0	0	0
chr1:11511918|11518709	2	3	0	0	0	0	0	0	0	2	0	0	2	0	2	0	0	0
chr1:11511918|11562991	0	0	0	0	0	0	0	0	2	2	0	4	0	0	0	0	0	0
chr1:11588374|11596317	0	0	2	0	0	0	0	0	0	2	0	2	0	0	0	0	0	2
chr1:116428472|116455217	0	0	0	0	0	0	0	0	0	4	0	2	0	2	0	6	4	5
chr1:11747965|11829891	0	2	4	0	0	0	0	0	5	0	0	2	0	0	0	0	4	0
chr1:118419440|118419918	0	2	0	0	0	0	0	3	3	0	4	3	2	8	2	3	3	6
chr1:118543102|118548028	0	0	0	0	2	0	0	3	0	0	0	0	0	0	0	3	0	5
chr1:119548894|119579077	0	0	0	0	0	0	0	0	0	0	0	0	0	0	0	0	2	9
chr1:119567796|119579077	0	3	0	0	2	3	0	3	3	2	3	7	0	3	2	0	2	2
chr1:119667514|119765922	0	0	3	0	0	0	0	0	0	0	0	2	0	5	0	0	2	4
chr1:119691601|119765922	0	5	5	3	0	3	0	4	0	0	2	0	0	0	5	4	5	6
chr1:119706155|119765922	0	0	0	0	0	0	0	3	0	0	0	0	0	0	3	3	5	6
chr1:119721864|119773271	0	0	0	3	2	0	0	0	0	0	3	0	0	0	0	0	0	3
chr1:119741355|119765481	0	0	0	0	0	0	0	0	0	0	2	5	0	2	0	0	0	2
chr1:119741355|119765922	6	4	8	6	6	11	0	7	6	7	0	6	8	6	4	11	7	19
chr1:121221874|121312325	0	2	8	0	3	3	0	3	2	4	2	0	3	0	3	0	5	11
chr1:121236765|121312325	0	0	0	0	0	0	0	2	0	0	0	0	3	3	0	0	0	0
chr1:121249791|121312325	0	0	0	0	0	2	0	0	0	0	2	0	0	0	3	0	2	5
chr1:121254047|121312325	3	0	0	0	0	2	0	2	0	0	0	0	0	0	0	4	2	0
chr1:121305810|121312325	0	3	0	0	0	0	0	3	0	0	0	0	0	2	0	5	4	3
chr1:121305855|121312325	0	2	0	0	0	0	5	0	0	2	2	0	2	0	3	2	0	3
chr1:121306864|121319972	0	0	0	0	0	0	0	0	0	2	0	2	0	2	0	0	0	0
chr1:123402833|123433085	0	0	0	0	0	2	0	0	0	0	0	2	0	0	0	2	3	0
chr1:123423613|123445321	0	2	0	0	0	0	0	0	0	2	2	0	0	0	2	0	0	0
chr1:124045372|124046891	0	3	2	0	0	0	0	0	0	0	0	0	0	0	0	0	0	2
chr1:124633365|124639139	3	3	5	5	9	7	0	4	2	3	10	10	4	7	12	5	0	8
chr1:125568547|125579327	4	6	6	6	3	8	0	10	0	5	3	6	2	7	0	3	11	16
chr1:127791605|127803659	2	6	2	3	0	0	0	2	0	0	0	0	0	2	2	3	4	5
chr1:128016043|128040996	0	0	3	0	0	0	0	0	0	0	0	0	0	0	0	0	3	2
chr1:128151744|128153399	6	5	8	9	7	5	0	3	4	9	9	4	6	10	6	6	4	13
chr1:128190638|128231467	0	0	0	0	0	0	0	0	0	2	0	0	0	0	0	2	0	2
chr1:128193460|128221703	3	6	4	5	3	5	0	0	3	3	5	0	2	0	0	3	5	10
chr1:128193460|128223641	4	4	6	5	2	3	2	8	9	12	11	7	0	5	4	7	5	15
chr1:128193460|128231467	4	0	0	2	0	0	0	4	0	0	2	2	0	4	3	0	0	4
chr1:128211205|128223641	0	0	8	4	2	2	0	0	4	0	3	0	4	2	5	0	4	10
chr1:128211205|128231467	0	0	2	0	0	0	0	0	0	3	0	0	0	2	3	0	0	5
chr1:129595370|129596180	2	0	5	3	0	2	0	0	2	0	2	2	4	0	2	3	0	7
chr1:129613110|129629046	0	0	3	0	3	2	0	0	0	0	4	2	0	3	3	0	0	0
chr1:131332117|131356905	0	0	0	0	0	0	0	0	0	0	2	0	0	0	0	2	2	4
chr1:131344349|131356905	0	2	0	2	0	2	0	0	0	0	0	0	0	0	0	0	0	4
chr1:131355511|131356905	0	0	2	0	0	0	0	0	0	3	0	3	0	0	2	0	2	0
chr1:132014383|132019466	0	0	0	2	0	0	0	0	2	2	0	0	2	2	0	2	0	4
chr1:132014383|132023838	3	10	14	0	11	10	0	6	7	11	5	14	4	11	8	3	3	24
chr1:13221307|13224713	0	5	7	0	7	4	3	0	2	4	6	0	3	4	5	4	0	13
chr1:13221307|13286025	40	45	50	30	37	47	8	37	24	43	50	43	38	39	43	37	67	102
chr1:13221307|13289617	2	4	2	0	0	0	0	3	0	0	2	0	0	3	4	0	0	0
chr1:132429434|132434487	0	3	2	0	2	0	0	0	0	0	0	0	0	0	0	0	0	0
chr1:132991700|132992225	2	2	0	0	0	0	0	0	0	2	0	0	0	0	0	3	2	2
chr1:132994503|133018884	2	0	3	0	0	0	0	0	0	0	0	0	0	0	3	0	0	0
chr1:133009137|133012714	0	2	0	2	0	0	0	0	0	0	0	0	0	2	4	0	3	0
chr1:133753089|133753749	5	5	5	0	0	10	0	0	2	2	7	2	2	3	3	3	2	9
chr1:134475788|134485913	0	0	0	0	0	0	0	0	0	0	0	0	2	2	0	0	2	0
chr1:134834435|134842733	0	6	0	0	2	3	3	0	0	5	2	0	0	5	4	3	7	6
chr1:135304430|135309198	2	0	4	6	0	0	0	0	0	4	0	2	3	5	0	2	7	6
chr1:135460344|135467789	0	2	3	0	0	0	0	2	0	3	0	0	0	0	0	0	0	2
chr1:139023105|139042043	0	4	0	2	0	2	3	0	2	0	0	0	0	8	2	0	3	3
chr1:139040000|139042043	2	2	7	2	3	0	2	2	2	4	6	0	0	0	4	0	3	3
chr1:139040000|139062971	36	36	60	28	48	34	0	55	42	60	39	20	33	48	52	32	35	118
chr1:139040000|139081273	5	0	0	4	0	9	0	3	7	2	5	3	2	5	9	2	5	13
chr1:139040000|139090555	5	0	0	3	3	2	0	2	0	3	5	5	0	5	3	2	3	2
chr1:139040000|139110485	4	13	5	12	7	10	8	12	0	10	2	11	15	8	10	8	11	30
chr1:139040000|139144000	5	2	3	4	3	2	0	2	2	9	0	0	2	6	3	2	11	10
chr1:139053346|139062971	15	12	28	25	24	26	0	21	19	30	23	18	16	33	26	12	24	97
chr1:139053346|139081273	0	0	0	0	2	0	0	2	3	0	5	0	0	3	4	0	3	0
chr1:139053346|139102093	0	0	0	0	0	0	0	2	0	0	0	0	4	2	0	0	0	3
chr1:139053346|139110485	13	13	14	6	7	4	2	12	5	2	8	10	11	13	13	4	22	27
chr1:139053346|139133761	0	0	0	0	0	2	0	3	0	0	2	0	2	0	0	2	4	2
chr1:139060275|139110485	4	2	0	2	3	0	0	0	4	2	0	4	2	4	0	0	2	11
chr1:139081173|139110485	7	14	10	15	11	17	4	15	10	8	14	8	16	13	12	7	18	41
chr1:139081173|139144000	2	0	2	0	0	0	0	0	0	0	0	0	0	0	0	0	0	2
chr1:139085883|139110485	12	13	11	7	9	6	0	10	5	5	0	8	16	13	5	5	7	32
chr1:140351208|140383095	2	3	2	0	0	0	0	2	0	0	0	2	0	0	0	4	0	7
chr1:140362949|140383095	19	25	26	16	19	25	0	14	19	18	15	16	6	19	22	25	21	76
chr1:140362949|140431433	3	3	4	0	0	0	0	2	4	6	3	0	6	0	4	0	5	6
chr1:140362949|140450304	21	37	19	20	32	29	0	19	18	29	26	20	18	36	31	23	29	77
chr1:140362949|140484233	0	0	5	0	4	3	0	0	0	0	2	2	0	6	2	4	0	8
chr1:140425193|140431433	0	2	3	3	0	0	0	3	2	0	2	5	0	0	3	5	0	4
chr1:140425193|140450304	2	5	0	0	5	3	0	2	0	2	2	2	4	3	4	3	0	7
chr1:140425193|140484233	0	0	3	0	0	0	0	0	0	0	0	0	0	0	0	3	5	0
chr1:140428809|140450304	0	0	0	0	0	0	0	0	0	0	0	0	0	0	0	2	2	0
chr1:140584019|140596059	0	0	0	0	0	0	0	2	0	3	0	0	0	0	2	2	0	2
chr1:14208895|14253102	4	0	3	0	0	0	0	2	2	2	0	2	0	4	2	4	5	13
chr1:14229493|14253102	4	7	0	4	0	0	0	4	5	0	0	2	0	3	2	0	7	4
chr1:143667625|143677855	3	5	7	3	5	3	2	8	0	6	3	3	4	5	8	0	6	12
chr1:143691275|143695462	0	4	2	0	0	0	0	0	0	0	0	0	2	2	0	0	0	2
chr1:150406462|150407577	0	2	0	0	0	3	0	0	2	0	2	7	0	4	2	0	2	3
chr1:152844036|152844407	4	4	2	0	4	8	0	5	2	2	4	2	5	6	7	4	3	10
chr1:154561731|154635860	0	0	0	0	0	0	0	0	0	2	0	2	0	0	0	0	0	2
chr1:154633554|154635860	0	0	4	0	2	0	2	2	0	0	0	0	0	3	0	4	0	15
chr1:154633554|154725920	0	0	0	0	0	0	0	4	3	0	0	2	0	2	0	0	0	2
chr1:154700371|154725920	7	6	11	11	0	6	4	10	6	9	13	5	8	11	7	4	15	15
chr1:155173986|155197435	46	49	50	47	56	43	20	68	30	44	38	50	37	50	45	37	59	152
chr1:155601454|155624958	0	0	4	2	0	0	0	2	3	4	0	3	0	0	3	0	0	3
chr1:155868777|155871977	0	0	0	0	0	0	0	0	0	0	0	0	0	0	0	2	2	2
chr1:155953154|155961190	0	0	0	2	0	2	0	0	0	0	0	0	0	0	0	0	0	0
chr1:155953154|155962560	7	14	7	8	11	12	2	13	11	6	13	12	8	12	10	9	13	25
chr1:155958561|155962560	6	7	7	3	4	4	0	4	6	9	0	4	3	8	2	4	2	11
chr1:156439288|156440585	0	0	0	0	2	2	0	0	3	0	0	0	3	0	0	0	4	5
chr1:156622485|156641229	0	0	0	2	2	0	0	0	0	0	0	0	0	0	0	0	0	0
chr1:156869441|156888030	0	3	2	2	0	0	0	0	0	2	0	4	3	2	2	0	0	4
chr1:156869441|156901890	2	3	3	0	5	2	3	4	8	2	2	2	3	7	4	5	0	11
chr1:156869441|156907718	0	0	2	3	3	0	0	5	3	0	0	2	4	4	7	2	3	7
chr1:156869441|156907778	6	9	7	5	6	11	0	5	6	13	7	4	5	5	12	5	11	16
chr1:156900586|156907778	2	3	0	0	2	0	2	0	0	0	0	0	0	2	0	0	0	7
chr1:157140792|157179252	2	0	2	0	0	0	0	0	0	0	0	0	0	0	0	0	0	0
chr1:157174143|157179252	0	6	0	0	0	5	3	3	2	2	5	0	0	6	3	3	7	10
chr1:157286731|157299264	0	0	5	4	0	5	0	3	4	6	9	4	2	7	5	0	9	10
chr1:157286731|157391670	5	0	2	0	4	3	3	2	2	6	6	2	6	4	4	7	4	11
chr1:158520444|158580361	0	0	0	0	0	0	0	0	0	0	0	0	0	0	0	0	2	3
chr1:158572952|158580361	0	3	0	0	3	0	0	3	0	5	0	3	0	4	2	2	4	12
chr1:158597157|158612534	6	8	3	3	2	12	0	3	4	0	4	6	5	3	0	0	2	8
chr1:159849986|159874293	2	2	4	2	0	0	0	0	0	0	0	0	0	0	0	0	0	5
chr1:160700712|160702460	4	3	2	2	0	3	0	5	0	2	5	3	3	7	9	6	5	11
chr1:160700712|160724189	0	0	2	0	0	0	0	2	2	0	0	0	3	0	0	2	0	2
chr1:160700712|160740931	0	3	0	0	2	0	0	0	0	0	0	2	0	0	0	0	2	4
chr1:160710147|160740931	0	0	0	0	2	2	0	0	0	0	0	2	0	0	0	0	0	0
chr1:160722133|160740931	0	8	7	4	10	7	2	5	0	4	3	0	7	4	0	4	7	16
chr1:160738896|160740931	0	4	0	0	0	0	0	0	2	0	0	4	0	0	2	0	4	2
chr1:161241636|161247413	0	0	2	0	2	0	0	0	0	0	3	2	3	0	2	0	0	2
chr1:162231654|162313696	5	3	2	4	3	0	0	0	10	4	5	0	3	2	0	4	3	4
chr1:162274488|162313696	2	0	0	3	3	0	0	0	0	4	3	0	0	0	0	0	4	3
chr1:162285997|162313696	0	0	3	2	5	3	0	0	2	4	4	5	4	5	0	0	9	8
chr1:162295552|162313696	0	2	0	0	0	0	3	0	0	0	2	2	0	0	3	0	0	2
chr1:162353520|162355509	2	8	4	4	12	6	0	0	0	3	6	2	0	5	10	0	4	12
chr1:16345704|16509408	4	2	0	2	3	3	0	5	0	2	3	3	3	3	2	4	2	5
chr1:163883383|163888305	10	7	4	6	7	4	5	14	0	9	5	6	4	7	8	3	8	19
chr1:16389821|16394210	0	0	0	0	3	5	0	0	0	0	3	5	0	3	3	0	0	7
chr1:16389821|16463194	0	0	0	0	0	0	0	0	0	0	0	0	0	0	0	0	3	4
chr1:16389821|16486150	0	2	0	2	2	0	0	0	0	0	0	0	0	0	0	0	0	0
chr1:16389821|16509408	0	0	3	0	3	0	0	2	3	2	3	0	0	3	0	2	2	8
chr1:164340729|164347879	3	5	2	4	2	0	0	0	3	0	5	2	0	3	0	0	4	5
chr1:164379359|164403077	3	4	4	5	0	4	3	4	3	4	7	0	0	6	8	3	4	7
chr1:16440323|16486150	2	0	0	0	3	2	0	0	2	0	2	0	0	6	0	0	10	5
chr1:164443257|164453529	0	3	0	0	0	0	2	0	0	2	0	3	0	0	0	0	3	2
chr1:16463035|16509408	5	4	5	0	6	2	0	3	7	2	3	6	4	5	7	8	7	11
chr1:165220099|165228447	0	2	0	2	0	2	0	2	0	5	0	0	0	0	0	0	2	2
chr1:165306178|165321814	2	8	8	8	7	3	7	6	12	7	8	3	4	4	6	8	10	12
chr1:165350884|165357546	0	2	0	0	0	0	0	0	0	3	2	0	0	0	0	2	0	0
chr1:165388658|165399868	0	0	0	0	0	0	0	0	0	0	0	0	0	0	0	3	2	0
chr1:165388658|165411599	0	0	0	0	0	0	0	0	0	0	0	0	0	3	5	0	0	3
chr1:165388658|165429315	0	2	2	0	0	0	0	0	0	0	4	0	0	0	2	0	3	0
chr1:165399654|165429315	0	0	0	0	0	0	0	0	2	0	0	2	2	0	2	0	0	2
chr1:165411464|165429315	0	0	0	0	0	2	0	0	0	0	0	0	0	0	2	2	0	2
chr1:165420111|165424394	0	0	0	0	0	0	0	0	0	0	0	0	0	0	0	0	2	2
chr1:165420111|165429315	0	2	4	0	0	0	0	3	3	3	0	2	4	6	5	0	2	5
chr1:165474954|165481014	0	0	3	0	0	0	0	0	0	0	0	0	0	0	0	2	2	5
chr1:165593391|165608604	0	0	0	0	0	0	0	0	0	0	0	0	3	3	2	0	4	3
chr1:165601750|165608604	0	0	0	0	0	0	0	0	0	0	0	0	2	6	3	0	0	4
chr1:165604610|165608604	12	11	12	9	14	10	4	13	11	17	11	10	5	14	29	8	10	33
chr1:16581927|16602353	8	10	3	6	4	0	2	0	2	6	7	2	5	7	10	6	8	19
chr1:165875382|165952856	0	2	2	0	0	0	0	0	0	0	0	0	0	2	0	0	0	3
chr1:165911288|165913349	0	0	0	0	0	3	0	0	0	0	2	2	0	0	0	0	0	2
chr1:167225592|167237648	0	0	0	0	2	0	0	0	0	0	2	2	0	0	0	0	0	2
chr1:167227732|167237648	0	0	0	0	0	0	0	0	0	0	0	3	0	0	0	3	2	5
chr1:167234692|167237648	0	3	2	0	4	5	0	3	0	2	0	0	3	0	2	0	6	11
chr1:167830546|167832894	0	2	0	3	0	0	0	0	0	0	0	0	3	0	2	0	2	4
chr1:168183530|168195883	0	0	0	0	2	4	0	0	0	0	0	0	0	0	0	0	0	0
chr1:16997464|17004534	3	0	0	4	0	5	0	0	6	0	0	0	3	2	3	2	4	10
chr1:170207114|170208749	0	0	0	0	2	0	0	2	0	0	0	0	0	0	0	3	0	2
chr1:170318738|170349503	0	2	0	0	3	5	0	0	0	2	0	0	0	0	0	0	4	3
chr1:170787346|170819432	3	5	5	0	0	2	0	3	0	0	0	2	5	0	5	0	2	4
chr1:170815423|170819432	0	0	0	0	3	0	0	2	0	0	0	0	0	0	3	5	2	0
chr1:170834820|170855189	2	0	0	0	0	0	0	0	0	0	3	4	0	0	2	0	0	0
chr1:17091298|17092057	0	0	0	2	0	2	0	5	0	4	0	0	0	2	2	0	3	4
chr1:171135993|171138755	0	0	0	0	0	2	0	0	0	2	0	0	0	0	0	0	2	2
chr1:172092245|172099767	0	0	0	0	0	0	0	4	3	0	0	0	2	0	3	0	2	0
chr1:172097674|172099767	0	0	0	2	0	6	0	0	0	0	0	2	0	0	0	0	0	0
chr1:172173943|172187460	2	3	0	4	0	0	0	5	0	3	0	0	0	2	0	0	3	10
chr1:172199111|172199266	0	4	2	0	3	4	0	6	0	6	7	5	0	7	0	0	4	13
chr1:172233953|172279467	0	0	0	0	0	0	10	0	5	8	8	0	0	2	0	0	0	0
chr1:174581916|174612651	14	13	18	10	5	9	0	10	9	14	15	18	10	19	16	4	12	35
chr1:174581916|174666704	0	3	0	2	0	0	0	0	0	4	4	2	0	3	4	0	0	0
chr1:174593061|174612651	4	11	2	4	5	8	2	4	2	7	7	6	3	5	4	6	8	11
chr1:174593061|174666704	0	3	2	0	0	0	0	0	0	0	0	0	0	3	0	0	2	2
chr1:174608382|174612651	18	27	31	14	28	30	7	20	8	29	23	22	10	18	35	28	33	75
chr1:174608382|174647193	0	7	2	6	4	2	0	8	8	5	2	2	4	2	3	0	7	13
chr1:174608382|174666704	0	3	4	0	0	0	0	2	0	0	0	0	0	0	0	0	4	2
chr1:174694187|174699676	4	5	9	6	7	7	0	4	4	9	3	3	5	0	2	2	8	4
chr1:174694187|174719937	0	0	0	0	0	2	0	0	2	2	2	0	0	0	0	0	0	0
chr1:175121728|175153230	13	18	33	11	21	19	0	25	17	18	18	11	19	21	33	12	23	55
chr1:176824752|176878106	2	0	0	2	0	0	0	2	2	2	0	0	0	4	0	0	2	0
chr1:176831057|176919686	0	0	0	0	0	0	3	0	2	0	0	3	0	0	2	0	0	0
chr1:177031650|177248881	3	3	2	2	2	2	0	2	5	0	3	0	4	4	2	3	2	8
chr1:177043775|177067333	0	0	0	2	0	0	0	3	4	2	3	5	2	0	0	0	7	7
chr1:177043775|177097098	0	2	0	0	0	2	0	0	0	2	3	0	0	0	2	0	0	0
chr1:177043775|177248881	25	31	17	28	26	31	3	11	12	25	16	26	15	33	28	18	31	56
chr1:177050038|177248881	0	3	0	0	4	5	0	3	2	0	4	0	0	6	8	0	0	8
chr1:177059334|177248881	12	17	14	12	8	7	2	14	12	16	10	13	9	21	19	9	13	48
chr1:177067211|177248881	3	3	4	0	3	9	2	8	5	3	10	0	2	6	2	6	4	9
chr1:177078774|177131096	0	6	6	4	2	2	0	3	0	0	4	0	0	0	0	0	7	4
chr1:177078774|177248881	29	28	28	25	17	23	18	37	30	42	30	32	29	45	33	34	43	100
chr1:177080201|177248881	2	0	0	0	0	0	0	0	0	0	0	0	0	0	0	0	3	3
chr1:177096967|177109738	4	2	3	0	0	2	0	4	5	0	0	3	0	0	4	0	5	10
chr1:177096967|177131096	2	2	0	2	2	0	0	0	0	2	3	0	0	0	0	0	2	0
chr1:177096967|177248881	6	17	12	4	5	8	4	12	11	17	17	5	9	4	11	5	18	20
chr1:177102962|177131096	0	0	3	0	0	0	0	6	0	0	6	0	0	5	0	0	3	2
chr1:177102962|177248881	37	32	49	31	26	34	9	38	28	40	42	30	31	29	49	31	53	103
chr1:177130971|177248881	4	7	4	8	4	11	0	10	6	4	6	6	13	11	4	4	10	21
chr1:177185149|177248881	0	0	0	0	0	0	0	0	0	0	2	2	0	0	0	0	0	0
chr1:177248676|177248881	0	0	0	2	2	2	0	2	0	0	3	0	0	2	0	0	0	4
chr1:17745354|17756333	2	0	0	0	2	2	0	0	0	2	2	0	0	0	3	0	0	4
chr1:177819699|178046997	0	2	0	2	0	0	0	0	0	0	0	0	0	0	0	2	0	3
chr1:177842843|178122812	0	5	0	0	5	4	2	0	0	0	0	12	0	0	0	0	0	0
chr1:178070529|178122812	0	0	0	0	0	0	0	5	0	0	0	0	0	6	3	0	0	0
chr1:178323134|178325313	50	67	82	40	47	70	23	53	57	76	71	70	49	76	85	67	75	242
chr1:178323134|178329407	0	3	4	3	2	0	0	0	0	2	0	4	0	0	7	0	4	6
chr1:178323134|178334026	0	2	2	0	0	0	0	0	0	0	0	0	0	0	4	0	4	3
chr1:178328662|178328812	0	0	0	0	0	0	0	4	0	0	0	0	0	0	0	3	0	5
chr1:179405283|179411785	2	0	2	2	0	3	3	5	2	2	0	2	2	5	0	5	3	6
chr1:179784090|179786131	0	0	0	2	0	2	0	2	0	0	0	0	0	0	0	0	0	3
chr1:179999362|180040200	3	4	3	8	9	9	0	6	0	7	0	6	3	7	5	8	12	18
chr1:179999362|180074692	3	0	0	0	0	0	0	0	0	0	2	2	0	0	0	0	0	7
chr1:180024645|180040200	0	0	0	0	0	0	0	2	2	4	4	0	0	0	4	2	3	0
chr1:180031505|180040200	0	0	0	0	0	3	0	0	0	2	0	0	0	0	3	0	4	10
chr1:180733166|180738637	0	4	0	0	0	2	0	5	3	3	0	2	0	0	0	0	2	2
chr1:181109160|181123984	0	0	0	2	0	0	0	0	0	2	2	2	0	0	0	0	4	0
chr1:181120355|181123984	3	7	4	3	3	4	0	10	2	6	6	4	4	2	3	4	4	7
chr1:181905469|181961919	10	7	16	7	4	7	12	13	7	8	9	7	3	10	8	11	13	23
chr1:181923560|181961919	0	0	0	0	2	0	0	0	0	0	0	0	0	2	3	0	0	3
chr1:181956394|181961919	7	11	9	5	17	8	5	11	4	15	5	3	5	10	13	6	9	32
chr1:182853957|182858610	0	0	4	2	3	5	0	0	3	4	0	6	2	2	9	0	3	14
chr1:185266901|185267279	0	5	5	0	0	0	0	5	3	4	3	4	4	2	5	3	5	10
chr1:185386246|185397267	7	3	0	3	4	0	2	5	3	6	0	0	5	2	3	4	4	8
chr1:186736116|186739863	0	0	3	2	0	0	3	0	0	0	0	0	3	2	0	0	0	4
chr1:189242887|189258898	7	7	5	6	8	5	3	6	3	4	4	9	10	8	8	9	6	21
chr1:189786636|189798681	2	2	3	0	0	0	0	2	2	0	0	0	0	0	0	0	0	2
chr1:190146952|190162313	7	12	10	8	10	7	0	10	14	22	7	7	14	7	10	7	16	27
chr1:190834006|190844602	0	0	0	0	0	0	0	0	0	0	3	2	0	0	0	0	0	0
chr1:190834006|190871951	0	0	0	0	0	0	0	0	0	0	0	0	0	0	0	3	0	3
chr1:190844487|190899571	0	7	12	4	12	6	0	3	5	3	2	11	8	5	6	5	5	13
chr1:190871592|190871951	0	0	0	0	0	0	0	0	0	0	0	0	0	0	2	3	0	2
chr1:190871592|190888764	2	8	8	0	3	6	3	0	3	6	5	3	6	8	6	6	9	17
chr1:190871592|190899571	30	47	46	50	33	56	19	48	33	41	42	60	40	45	59	28	62	122
chr1:190885334|190899571	8	6	18	6	9	11	3	15	2	5	13	16	4	7	15	11	8	31
chr1:192116269|192120133	0	2	0	0	0	0	0	0	0	2	0	3	0	4	0	0	3	0
chr1:192116269|192130460	3	2	4	0	0	3	0	3	0	5	0	5	2	3	11	0	3	8
chr1:192123539|192126027	0	0	0	3	0	0	0	2	0	3	0	0	4	0	0	3	2	0
chr1:192221333|192242037	3	6	5	2	10	3	4	6	7	4	7	0	7	7	5	3	7	10
chr1:192238725|192242037	2	2	0	2	2	0	3	4	2	3	0	8	0	8	7	0	0	3
chr1:192238725|192277090	0	0	0	0	0	0	0	0	0	0	0	2	0	0	0	0	3	3
chr1:192337400|192337829	5	4	2	0	4	0	0	0	0	2	5	0	0	0	0	0	3	6
chr1:192980346|192986882	7	7	10	18	3	6	5	6	8	11	12	11	9	10	11	8	8	33
chr1:192980346|193027017	0	0	2	5	0	0	4	0	0	0	0	0	0	0	0	0	2	2
chr1:194643686|194649638	2	0	3	0	2	4	0	2	0	4	3	0	0	0	2	0	0	6
chr1:21457404|21469564	2	0	3	3	3	2	2	2	0	6	7	3	0	0	2	3	0	6
chr1:21535061|21593614	0	0	2	0	3	0	0	0	0	3	0	0	3	4	4	0	3	5
chr1:22346293|22373510	0	0	0	0	0	0	0	0	0	0	0	0	0	0	0	2	0	2
chr1:22346293|22379540	31	64	72	62	47	45	25	68	53	40	65	51	46	69	57	50	62	158
chr1:22346293|22393948	46	80	79	40	61	46	11	59	51	80	74	29	53	58	59	61	76	210
chr1:22346293|22397563	10	6	15	18	10	13	9	22	10	12	23	10	10	15	12	15	28	43
chr1:22346293|22538623	0	0	0	0	2	3	0	0	0	0	2	0	3	3	2	0	3	3
chr1:22373344|22379540	13	18	28	30	17	13	8	18	18	31	22	18	28	22	16	19	35	62
chr1:22373344|22397563	0	0	0	0	0	2	0	0	0	3	4	0	0	0	2	0	0	4
chr1:22397451|22538623	2	8	0	8	3	3	0	3	0	4	2	6	2	0	4	3	0	7
chr1:22421741|22428621	0	0	0	0	0	2	0	0	0	0	0	2	0	0	0	0	2	2
chr1:22421741|22468321	2	2	0	0	0	0	0	0	0	0	0	0	0	0	0	0	0	2
chr1:22421741|22538623	0	0	0	0	0	0	0	0	0	5	0	4	0	0	0	0	0	0
chr1:22533399|22538623	22	20	24	19	30	16	14	25	14	14	27	11	23	13	21	21	37	75
chr1:22533399|22596584	0	2	4	2	2	2	0	0	0	0	6	0	0	2	0	0	0	7
chr1:23871438|23891993	0	0	0	2	2	0	0	2	0	0	0	0	0	0	0	0	0	0
chr1:24020675|24086611	0	0	0	0	0	0	0	0	0	2	2	0	0	0	0	0	0	0
chr1:24021854|24024873	0	0	0	0	0	0	0	0	0	0	0	0	0	2	3	0	0	0
chr1:24044114|24067978	5	0	0	0	0	0	0	3	2	0	0	3	0	2	3	2	0	3
chr1:24044114|24086611	0	4	0	3	0	3	0	7	0	4	8	4	2	3	5	5	3	10
chr1:24085411|24086611	0	3	4	3	0	3	2	2	3	3	0	0	4	3	7	8	5	17
chr1:24410196|24575459	2	0	0	0	0	0	0	0	0	2	0	0	2	3	0	2	2	2
chr1:24451762|24510887	0	0	0	0	2	2	0	0	0	0	0	0	0	2	0	0	0	0
chr1:24451762|24575459	0	0	0	0	0	2	4	2	0	0	0	2	0	0	0	0	0	0
chr1:24711512|24731899	0	3	2	0	0	2	0	0	2	0	3	3	3	6	0	0	0	10
chr1:24728546|24748878	0	0	0	0	0	0	0	0	0	0	0	0	0	0	0	2	0	4
chr1:25084244|25112275	0	0	0	0	0	0	0	0	0	0	0	0	0	0	0	2	0	2
chr1:25093765|25094408	0	0	0	0	0	0	0	0	0	0	0	0	0	0	2	0	2	3
chr1:25093765|25112275	0	0	3	4	0	2	0	4	0	4	0	4	0	3	4	4	2	9
chr1:25111692|25131401	3	3	3	0	0	0	4	3	0	0	0	3	0	3	7	0	2	9
chr1:25126641|25131401	14	13	22	28	19	27	8	18	13	20	19	14	18	33	19	13	28	57
chr1:25221760|25228547	18	22	16	19	16	18	0	17	8	22	15	22	7	23	29	7	21	61
chr1:25396436|25432576	0	0	0	3	2	0	0	0	2	0	6	0	2	2	0	4	0	0
chr1:25396436|25488119	0	0	0	0	2	0	0	0	0	0	0	0	0	0	0	0	3	3
chr1:25396436|25505014	0	0	0	0	0	0	0	0	0	0	0	0	0	2	3	0	0	0
chr1:25420558|25432576	0	3	0	3	0	2	0	2	4	0	0	0	0	2	0	2	3	5
chr1:25420558|25460811	0	5	0	0	0	0	0	2	3	0	2	2	2	2	3	0	2	5
chr1:25420558|25488119	2	0	6	0	3	2	0	0	0	0	5	0	3	4	5	0	0	4
chr1:25420558|25505014	0	0	0	0	0	0	0	0	0	0	2	2	0	0	0	0	0	0
chr1:25431423|25488119	2	0	0	0	0	0	0	0	0	2	0	0	0	0	0	5	0	2
chr1:25456992|25488119	5	0	2	0	3	0	0	0	0	0	2	0	2	2	3	3	0	6
chr1:25487925|25532639	0	0	0	4	0	0	0	0	4	3	2	0	0	3	2	0	0	8
chr1:25487925|25559865	0	3	4	0	0	0	0	0	2	0	0	4	0	3	0	0	0	0
chr1:25504433|25547580	0	0	0	0	0	3	0	0	0	2	0	2	0	0	0	0	0	0
chr1:25531870|25559865	0	0	3	0	0	4	0	0	0	0	0	2	0	2	2	5	3	4
chr1:25547416|25559865	0	0	0	0	0	0	0	0	0	0	0	0	3	3	0	0	0	3
chr1:30829843|30831559	2	0	0	0	0	2	0	0	0	0	0	2	2	3	0	0	0	3
chr1:30829843|30837266	0	0	2	0	2	0	0	2	0	3	0	3	2	2	0	0	0	2
chr1:30829843|30863255	5	6	3	3	0	5	0	0	0	6	7	5	0	4	0	3	5	3
chr1:33776269|33786532	0	0	2	0	0	0	0	2	2	0	0	0	0	0	0	0	0	0
chr1:34198686|34199360	0	0	0	0	0	0	0	0	0	2	0	2	0	0	0	0	0	0
chr1:34223804|34229246	0	4	4	3	0	4	0	2	3	2	2	2	0	0	3	0	0	10
chr1:34227775|34249638	0	0	0	0	0	0	0	0	0	0	0	0	0	2	2	0	0	0
chr1:34252811|34252978	0	0	0	4	0	2	0	0	3	0	0	0	0	2	0	2	0	0
chr1:36182470|36197635	0	0	0	0	2	3	0	0	0	0	3	0	0	0	0	0	0	3
chr1:36207942|36221324	2	0	4	0	0	2	0	3	2	0	0	0	0	0	4	2	0	3
chr1:36815455|36823153	0	2	2	5	0	3	0	2	2	4	6	0	3	4	2	2	3	6
chr1:37490260|37498740	0	5	6	6	2	5	0	7	17	2	4	5	2	5	9	9	7	12
chr1:37623761|37631951	0	0	0	0	0	0	0	0	0	0	0	0	0	0	0	0	3	4
chr1:37801720|37811027	4	4	5	6	7	2	0	8	9	2	5	5	4	6	6	8	9	29
chr1:37801720|37819640	4	2	2	2	2	5	0	4	0	6	5	4	6	6	5	0	6	17
chr1:38053616|38085652	4	6	8	7	6	5	0	5	6	7	8	8	5	4	5	11	8	28
chr1:38534906|38539001	4	16	13	14	17	21	4	15	7	16	4	9	13	13	15	17	15	30
chr1:39263319|39300733	3	5	7	4	0	2	0	4	4	6	3	6	5	8	9	5	4	17
chr1:39263319|39313068	2	0	0	0	0	2	0	0	0	0	0	0	0	5	2	2	2	0
chr1:39263322|39300733	3	4	0	0	0	0	0	0	2	0	0	0	0	0	2	0	5	2
chr1:39287468|39300733	0	0	0	0	0	0	0	0	0	3	0	0	2	0	2	0	0	3
chr1:39555478|39565332	0	0	0	2	0	2	2	0	5	0	0	0	4	2	4	0	3	9
chr1:39973927|39990299	0	0	0	0	0	0	0	0	0	0	0	0	0	2	3	0	0	0
chr1:40003757|40014697	0	0	0	0	0	0	0	0	0	0	0	0	2	0	2	0	2	5
chr1:40718595|40726458	0	0	0	0	0	0	0	0	0	0	2	2	0	0	0	0	0	2
chr1:43141698|43153254	0	2	0	0	3	0	0	0	3	0	3	0	0	0	2	2	3	11
chr1:43509621|43533793	0	0	2	2	2	0	0	2	0	0	2	0	0	2	0	0	0	4
chr1:43771681|43807377	0	0	0	3	4	0	0	0	0	3	0	3	0	0	0	0	2	2
chr1:43960084|43978835	0	2	0	0	0	0	2	0	0	0	2	3	0	0	2	0	0	3
chr1:5089009|5098133	2	0	4	3	0	0	0	0	0	0	5	0	0	2	3	0	3	7
chr1:5093363|5133262	3	3	4	0	8	5	3	4	0	5	2	3	6	3	2	2	5	8
chr1:5095615|5135937	0	0	3	0	3	0	0	2	2	0	0	0	0	0	0	0	0	0
chr1:5095615|5150061	0	0	0	0	0	0	0	0	0	3	3	0	0	0	0	0	2	0
chr1:51180252|51181895	0	4	0	2	4	4	0	3	4	2	4	3	2	0	7	6	4	4
chr1:52188679|52215694	0	2	3	2	0	0	0	2	3	2	0	0	0	5	0	0	2	2
chr1:52196165|52212366	0	2	4	0	0	0	0	3	0	6	2	3	0	5	0	2	0	10
chr1:52199711|52220039	0	0	2	0	0	0	0	0	0	0	0	0	0	2	2	0	0	0
chr1:52212203|52215694	5	5	13	5	6	5	0	5	8	9	5	9	9	8	10	5	14	30
chr1:52479238|52490755	9	10	18	10	16	0	0	14	11	13	15	18	13	17	19	11	16	52
chr1:52489921|52490755	2	0	6	0	4	2	0	4	5	7	6	10	4	4	5	8	5	8
chr1:52708164|52709755	21	12	13	20	19	21	3	27	14	18	20	23	18	13	37	24	24	63
chr1:53216187|53282092	4	3	0	0	0	0	0	0	2	0	0	0	0	0	0	0	2	5
chr1:53216231|53282092	0	4	0	0	0	0	0	0	4	0	0	2	2	0	0	3	6	7
chr1:53256629|53282092	29	31	37	30	28	24	5	30	25	39	27	27	19	33	37	24	37	83
chr1:53256629|53290423	6	9	5	4	7	6	0	10	6	9	6	6	3	6	9	2	8	10
chr1:53267828|53290423	0	0	0	0	0	0	0	0	0	0	0	0	0	3	3	0	0	0
chr1:53865041|53914632	0	7	5	4	0	4	0	5	2	0	0	0	2	5	5	3	4	8
chr1:53885329|53914632	3	2	4	0	4	3	0	0	0	0	2	2	0	3	0	0	3	8
chr1:53904249|53914632	0	4	0	3	0	0	0	2	3	0	0	0	5	5	4	0	0	3
chr1:55695745|55702133	3	6	0	2	0	2	3	7	4	5	0	3	0	4	6	2	4	13
chr1:55695745|55715603	3	3	7	3	4	8	3	5	6	0	0	4	0	7	10	0	6	9
chr1:56831439|56891265	0	3	0	0	0	0	0	0	0	2	0	4	0	0	2	0	2	0
chr1:57799305|57855524	0	4	2	0	0	0	0	0	0	0	0	2	3	2	2	0	2	6
chr1:58548639|58558057	2	0	4	3	3	0	0	3	2	0	0	0	0	0	0	8	12	10
chr1:59191889|59199191	4	4	4	5	11	8	4	9	6	7	12	7	4	4	6	8	6	20
chr1:59813588|59815411	0	2	6	6	5	0	0	2	0	0	0	2	0	2	4	0	2	6
chr1:59949053|59958435	0	0	0	0	0	0	0	3	2	2	0	4	3	2	0	0	0	0
chr1:60194504|60206416	0	0	0	0	0	0	0	0	0	0	0	0	3	3	2	0	3	5
chr1:60434243|60453762	0	4	0	0	0	0	0	0	2	0	2	0	0	2	2	0	4	0
chr1:60437056|60453762	0	3	2	0	0	2	0	0	6	2	0	4	0	0	3	0	0	5
chr1:60438942|60453762	0	0	0	0	2	2	0	0	0	0	0	0	0	0	0	0	0	0
chr1:60443985|60453762	0	0	0	0	0	0	0	0	0	2	2	0	0	0	0	0	0	0
chr1:60488200|60533406	0	0	0	0	0	0	0	0	0	3	0	4	0	0	0	3	0	0
chr1:60518980|60527489	0	0	2	3	3	0	0	0	0	3	0	0	0	0	0	0	2	4
chr1:63085668|63086398	3	0	0	4	0	4	4	0	0	2	0	2	0	4	0	0	3	6
chr1:63085668|63105759	0	2	2	0	0	0	0	0	0	0	0	0	0	0	3	0	0	3
chr1:63148396|63148571	2	4	0	0	0	0	0	0	0	0	0	0	0	0	6	0	4	3
chr1:63277931|63295046	0	0	0	0	0	0	0	0	0	0	0	0	0	0	0	0	2	3
chr1:63515577|63536984	0	0	0	0	0	2	0	0	0	3	2	3	0	3	0	2	5	0
chr1:64078707|64079334	0	0	4	0	0	0	2	3	2	3	4	2	2	2	4	2	2	6
chr1:64550849|64576329	5	3	0	3	0	6	0	0	0	0	0	2	0	3	5	2	0	6
chr1:66322404|66380773	0	0	0	0	2	2	0	0	3	0	0	0	2	0	0	0	0	5
chr1:66362203|66380773	0	0	0	0	2	0	0	0	0	2	2	0	0	0	0	0	0	0
chr1:66471976|66491131	4	0	4	2	0	0	0	0	2	0	3	3	0	2	2	0	0	4
chr1:66521455|66530853	0	0	4	0	0	5	0	2	3	0	3	2	0	3	4	0	0	2
chr1:66590195|66593798	0	0	2	0	0	2	0	3	0	0	0	0	0	0	0	0	2	3
chr1:66590195|66608492	0	0	0	0	0	0	0	0	0	0	0	0	0	2	2	0	0	0
chr1:66714577|66718011	0	2	0	0	0	0	0	0	0	0	2	3	0	2	0	0	2	3
chr1:66762048|66802168	3	2	0	0	0	2	0	0	0	2	4	3	0	2	2	0	3	5
chr1:66762048|66807604	0	2	2	0	3	0	0	2	0	0	3	5	0	0	3	0	0	3
chr1:66772906|66802168	2	8	10	3	11	5	2	6	0	7	7	9	2	8	7	4	7	14
chr1:66772906|66807604	2	2	9	6	2	0	0	2	0	0	4	3	0	2	0	3	6	12
chr1:66801049|66802168	0	0	7	2	0	0	0	0	0	2	0	2	0	0	4	0	0	5
chr1:66801049|66807604	0	2	5	0	2	6	0	2	4	2	0	0	6	2	8	0	5	8
chr1:6752296|6770974	0	0	0	0	0	0	0	2	0	0	0	0	0	0	0	2	0	5
chr1:68250580|68259313	0	0	2	0	0	0	0	0	0	0	3	0	2	0	2	0	0	2
chr1:68250580|68290483	2	0	2	0	0	0	0	0	0	0	0	0	0	0	0	0	0	0
chr1:68250580|68298441	0	5	0	0	0	0	0	2	4	2	4	0	0	6	5	2	0	8
chr1:7120194|7120615	33	46	51	45	48	27	0	43	51	39	52	41	46	44	50	37	68	130
chr1:7120194|7147739	3	0	2	0	5	2	0	3	2	3	3	0	0	3	3	4	0	11
chr1:74967500|74968912	2	0	2	0	2	0	0	0	0	0	0	0	0	0	0	0	0	0
chr1:75194841|75196669	2	0	4	0	2	0	0	0	2	2	3	4	0	4	0	0	5	8
chr1:75256843|75258637	2	2	4	0	0	5	2	0	0	2	0	0	2	0	3	2	2	6
chr1:75401055|75402473	0	0	0	0	4	0	0	0	0	0	0	0	0	0	0	0	2	3
chr1:77398494|77401324	2	2	2	2	0	0	0	0	2	0	0	0	0	0	2	0	3	3
chr1:78688237|78690378	2	4	4	0	0	4	2	3	0	2	0	3	0	4	0	4	5	0
chr1:78701269|78701460	0	0	0	2	0	2	0	0	0	0	0	0	0	0	0	0	0	3
chr1:80304080|80323056	2	0	0	0	0	0	0	0	0	0	2	2	0	0	0	0	0	2
chr1:80510277|80515635	0	0	3	0	0	0	0	0	0	2	2	0	0	0	2	2	0	0
chr1:80605791|80606625	2	0	0	0	0	0	0	2	0	0	0	0	4	0	5	0	3	5
chr1:81191751|81192052	0	0	0	0	0	0	2	0	0	0	2	2	0	3	0	0	0	2
chr1:82236636|82237604	0	0	0	0	0	0	0	0	0	0	0	0	0	0	2	0	2	5
chr1:82340319|82342862	0	0	3	4	2	6	0	7	2	3	3	3	5	6	7	0	5	8
chr1:82858356|82895647	3	2	4	3	5	5	0	2	3	4	2	2	0	0	2	2	2	6
chr1:8414203|8448132	0	0	6	8	4	2	3	4	0	3	0	5	3	2	5	5	0	8
chr1:8445027|8448132	0	2	0	0	0	3	0	0	0	0	0	0	3	0	0	2	0	3
chr1:84776317|84794327	0	3	0	0	0	0	0	0	0	3	3	3	3	0	0	2	0	3
chr1:84782827|84794327	0	0	2	0	2	2	0	0	0	3	0	3	0	3	4	0	0	7
chr1:84782827|84795815	0	0	0	0	0	0	0	0	0	0	0	0	0	0	0	0	3	2
chr1:84782827|84814969	0	0	0	0	0	0	0	2	0	0	0	0	3	0	2	2	0	0
chr1:84912196|84922997	0	0	0	0	0	0	0	0	0	0	0	2	2	2	0	0	0	0
chr1:84912196|84929564	0	0	4	2	0	0	0	2	0	2	0	3	0	0	0	0	0	2
chr1:8554725|8595542	2	2	3	0	0	0	0	0	0	2	2	2	0	0	2	4	2	10
chr1:8554725|8607152	4	6	8	3	3	0	4	4	0	0	6	7	0	5	8	0	7	14
chr1:8554725|8624881	9	10	4	7	4	11	4	9	4	11	13	12	6	8	11	4	5	26
chr1:8583205|8595542	0	0	4	0	6	0	0	3	3	0	0	3	2	3	0	3	3	3
chr1:8583205|8607152	0	8	6	3	3	4	0	5	0	3	0	6	3	6	2	0	5	6
chr1:8583205|8624881	4	2	5	3	2	0	0	0	5	2	0	3	2	0	0	7	5	5
chr1:86078568|86090190	0	0	0	0	0	3	0	0	0	0	0	0	0	0	0	0	3	3
chr1:86083147|86085270	0	0	5	0	0	3	0	0	4	6	4	0	2	3	4	3	0	12
chr1:86599003|86601188	2	0	0	0	0	3	0	0	0	0	3	4	0	0	0	2	0	7
chr1:86744681|86754280	0	0	0	0	0	0	0	0	0	2	3	0	2	0	0	0	0	0
chr1:86744681|86760389	2	0	2	0	2	0	0	0	0	2	0	0	3	0	0	0	3	0
chr1:86744681|86791457	0	2	0	0	0	0	0	0	0	0	0	2	2	0	3	0	0	0
chr1:86744681|86821450	2	2	0	3	0	0	0	0	0	0	0	0	0	0	0	0	2	2
chr1:86959743|86990325	0	0	0	0	0	2	2	2	0	0	0	0	0	0	0	0	2	4
chr1:87364104|87365279	0	0	4	0	0	3	0	0	2	0	0	0	4	2	6	2	4	5
chr1:87364104|87374111	4	0	2	2	5	4	3	6	6	5	7	4	2	7	8	4	8	13
chr1:87364104|87380008	199	221	266	191	213	202	74	278	194	233	231	216	241	278	252	176	287	644
chr1:87416818|87428728	0	0	0	0	0	0	0	0	4	0	0	0	0	0	0	0	2	3
chr1:8782763|8803970	0	0	0	0	0	2	0	0	0	0	0	0	0	0	0	2	0	2
chr1:87880368|87881939	7	3	6	2	4	5	11	5	7	8	2	7	3	8	6	8	8	17
chr1:87915100|87918721	3	0	2	2	0	5	0	4	0	3	5	2	0	0	6	0	7	6
chr1:87915100|87921681	0	4	0	0	0	3	0	0	0	3	0	0	3	6	5	0	4	4
chr1:87965306|87968449	0	0	0	0	0	0	0	0	0	0	2	3	0	0	0	2	0	4
chr1:89604598|89634294	0	4	2	0	0	0	0	0	0	2	0	4	0	0	0	5	0	6
chr1:89627761|89634294	0	2	4	5	4	4	2	0	0	3	2	4	2	5	4	3	2	14
chr1:89663661|89671271	4	8	3	6	2	2	0	0	3	5	5	7	4	0	5	3	2	18
chr1:89834434|89843243	3	0	3	2	0	0	0	0	0	0	0	0	2	0	0	0	3	0
chr1:91084946|91105297	0	5	5	0	2	5	3	0	2	0	3	0	0	0	0	0	3	12
chr1:91093560|91112297	5	0	0	0	0	5	0	5	0	0	4	2	0	0	0	0	3	4
chr1:91376318|91381972	0	0	2	0	2	0	0	0	0	3	0	0	0	0	0	0	3	2
chr1:91384565|91385346	6	5	2	0	2	4	0	0	3	0	6	3	2	5	0	2	2	2
chr1:92141520|92148494	0	3	7	4	2	5	0	2	6	7	0	5	3	8	4	4	5	8
chr1:92148256|92148494	3	3	2	0	0	2	0	0	6	3	2	5	0	4	6	8	8	11
chr1:97923094|97934738	2	0	0	0	0	0	0	2	0	2	3	0	0	2	0	0	2	3
chr10:103137107|103146293	0	2	0	2	4	0	0	0	0	2	0	4	0	0	0	0	0	0
chr10:105303594|105323637	0	0	0	0	2	0	0	0	0	0	0	0	2	0	0	0	4	2
chr10:105348435|105370778	3	0	0	0	2	2	0	0	0	6	4	3	4	0	0	0	2	2
chr10:105413217|105413787	0	0	5	0	2	2	0	3	3	4	0	2	3	3	2	2	0	3
chr10:10733159|10746791	2	0	2	3	6	0	0	4	0	4	0	2	2	2	0	0	2	5
chr10:108268572|108274188	2	0	2	0	2	0	0	5	3	0	5	5	0	2	3	0	4	5
chr10:10848450|10848847	0	0	0	0	0	0	0	0	0	0	0	0	0	0	0	2	0	2
chr10:108583874|108631963	0	0	0	2	0	0	0	4	0	0	0	0	0	0	0	2	0	2
chr10:108583874|108636673	0	0	4	2	4	0	0	2	2	2	4	2	6	2	2	2	3	9
chr10:108583874|108642398	4	4	0	0	0	3	0	0	5	0	0	0	2	4	2	0	5	9
chr10:108583874|108691063	0	0	0	0	3	2	3	5	4	5	0	0	8	0	3	4	2	11
chr10:108627253|108642398	3	2	4	3	6	4	2	4	3	6	3	3	5	4	6	5	6	16
chr10:108627253|108691063	0	3	2	0	0	0	3	3	0	2	0	0	0	0	3	3	0	2
chr10:108690884|108691063	2	3	0	0	0	4	0	2	2	2	5	4	0	0	2	0	4	4
chr10:108831106|108902315	0	0	0	2	2	0	0	0	0	0	0	0	0	0	0	0	2	5
chr10:109727831|109742678	0	0	4	0	0	0	2	0	0	0	0	0	0	0	0	0	4	3
chr10:109764518|109765006	2	0	0	2	0	0	0	0	0	0	0	2	3	0	2	0	3	6
chr10:109816254|109824681	7	0	9	2	4	7	4	3	5	3	5	2	6	4	5	2	6	14
chr10:109816254|109841818	0	0	0	0	0	3	0	3	0	0	2	3	0	0	0	0	2	3
chr10:109816254|109863891	0	0	0	0	0	0	2	0	0	0	0	0	0	0	0	2	0	4
chr10:109816254|109903863	0	0	0	0	0	2	0	0	0	2	2	0	0	0	0	0	0	0
chr10:110216702|110217110	2	6	6	9	5	9	0	4	7	9	2	8	4	8	5	6	10	18
chr10:110216702|110317021	0	2	3	0	0	2	0	0	2	0	0	2	2	0	0	0	0	0
chr10:111273026|111280388	0	2	0	0	0	0	0	0	0	0	0	0	0	0	0	0	2	2
chr10:11178734|11185462	4	3	4	3	0	4	0	7	0	5	0	4	3	3	2	3	3	9
chr10:116177718|116188468	0	4	0	0	0	3	0	2	0	0	0	0	3	2	2	0	0	2
chr10:116517317|116549105	0	3	0	2	5	2	0	0	0	0	2	0	0	2	0	3	2	7
chr10:116517317|116549175	11	6	9	5	6	5	0	10	4	9	10	7	14	10	11	11	12	17
chr10:116953785|116964118	0	0	0	2	0	0	2	0	0	0	0	0	0	0	0	0	2	2
chr10:117099943|117102198	0	2	5	0	7	4	0	4	0	5	0	0	3	3	3	0	10	10
chr10:117355935|117367988	23	20	26	20	14	15	2	21	14	20	22	11	16	28	18	25	34	63
chr10:117366081|117367988	0	0	2	0	3	2	0	0	0	0	0	2	0	0	0	0	0	4
chr10:119897715|119945171	0	2	2	0	0	0	0	2	0	3	0	0	0	0	0	0	3	5
chr10:119929901|119945171	7	9	19	12	10	10	11	13	10	15	8	8	14	16	12	17	19	36
chr10:119938244|119945171	0	2	7	2	0	2	0	3	0	3	2	0	0	0	0	0	5	6
chr10:120035351|120038793	3	3	2	0	4	3	0	2	0	7	4	2	5	3	0	3	5	8
chr10:120825108|120852092	0	4	2	0	0	0	0	0	3	3	2	0	0	0	0	0	0	0
chr10:120947204|120952255	2	2	5	4	2	3	0	5	0	0	6	0	4	4	5	0	8	10
chr10:121279098|121306883	2	2	0	0	0	0	2	0	2	0	4	0	0	0	0	0	0	0
chr10:121288880|121306883	5	9	8	7	4	9	3	4	3	3	7	6	4	4	4	8	3	16
chr10:121823037|121831912	0	0	0	0	0	0	0	2	0	0	0	0	0	5	0	2	0	3
chr10:121925816|121931509	2	0	2	2	3	0	0	3	2	0	3	2	3	5	0	0	5	9
chr10:122622301|122650433	0	0	3	0	2	0	0	0	0	3	2	0	0	0	0	0	2	0
chr10:122782183|122811559	2	0	3	0	0	2	0	0	0	0	2	0	2	0	0	0	2	3
chr10:122904092|122920845	2	0	3	0	0	4	0	4	0	0	0	0	0	3	0	0	3	7
chr10:123146794|123181800	0	3	6	3	7	0	0	10	2	6	0	3	0	6	2	6	2	12
chr10:123163593|123181800	2	4	5	2	0	3	0	6	0	0	2	5	0	4	7	3	2	3
chr10:123168227|123181800	0	2	3	3	0	3	0	2	0	0	0	0	0	0	3	0	0	5
chr10:123704359|123705824	0	0	0	0	0	0	0	0	2	0	2	0	3	0	2	0	0	2
chr10:12421597|12455564	0	2	0	0	0	0	0	0	0	4	0	2	0	0	0	0	0	2
chr10:12436281|12455564	5	4	5	5	3	6	0	0	2	5	4	6	3	4	4	7	0	13
chr10:12439627|12455564	2	0	3	2	2	3	0	0	3	0	3	0	0	5	0	0	4	4
chr10:125294595|125302081	0	0	6	3	3	0	0	6	0	9	2	6	2	6	5	2	5	6
chr10:125294595|125341850	0	0	0	0	0	0	0	0	4	0	2	0	4	0	0	2	3	8
chr10:127089301|127090201	0	0	0	2	3	3	0	2	0	4	0	0	0	5	0	5	2	6
chr10:127277255|127277721	0	2	2	0	0	0	3	0	0	3	0	0	0	0	0	0	0	0
chr10:127471768|127476698	0	0	0	0	0	0	0	0	0	0	0	0	2	2	0	0	0	0
chr10:128207298|128208667	0	0	0	0	0	0	0	0	0	0	0	0	0	0	0	0	5	2
chr10:13690524|13801949	0	0	0	0	0	0	0	3	0	0	4	0	3	0	3	0	0	3
chr10:13801404|13801949	0	3	9	0	0	0	2	0	0	3	0	3	2	0	6	3	4	7
chr10:14004198|14066684	4	0	0	5	0	3	0	2	0	9	9	6	7	5	6	10	4	22
chr10:14004201|14066684	23	27	29	27	14	14	3	18	17	20	22	19	15	25	19	20	30	76
chr10:14004201|14086082	3	4	3	0	0	0	0	0	3	2	6	3	2	4	3	2	2	5
chr10:14055392|14066684	2	0	0	0	3	0	0	0	0	0	0	2	4	3	0	0	2	0
chr10:14066583|14086082	3	3	2	0	0	5	0	0	0	5	0	2	0	0	8	2	6	3
chr10:17908034|17916032	0	0	3	3	2	2	0	4	0	3	0	0	0	0	2	0	0	4
chr10:18089448|18096336	3	11	8	11	4	7	7	12	11	13	12	5	5	13	11	6	23	32
chr10:18092845|18094908	5	3	4	0	4	3	3	4	0	4	6	7	4	4	5	2	0	7
chr10:18603407|18619793	3	0	0	0	0	0	3	3	0	0	0	0	0	0	0	0	0	0
chr10:20076482|20082468	0	0	0	3	0	0	0	0	0	3	2	0	0	0	3	3	0	0
chr10:20245270|20250480	0	2	2	0	0	0	0	0	0	0	0	2	0	4	0	0	2	0
chr10:20979380|20988684	0	0	0	0	0	0	0	0	0	0	0	0	3	0	0	3	0	5
chr10:21017913|21058250	2	0	0	0	0	3	0	5	3	4	2	2	0	5	0	0	2	7
chr10:21928342|21928836	0	0	0	3	2	0	0	3	3	3	0	0	2	0	4	0	3	0
chr10:22705693|22712091	3	2	6	11	0	3	0	0	0	3	6	5	7	7	2	3	10	11
chr10:25220611|25289730	11	17	7	10	18	12	0	16	10	17	21	16	11	21	10	9	20	40
chr10:25267308|25289730	6	9	8	5	5	5	4	8	5	3	7	7	8	16	9	12	9	19
chr10:25993367|25994385	0	0	4	0	0	0	2	2	0	0	3	0	0	2	5	0	3	5
chr10:26327687|26352375	0	3	6	5	0	3	0	2	0	0	0	3	0	4	0	2	0	7
chr10:28354605|28383724	0	2	3	0	0	0	0	0	0	2	0	0	0	0	0	0	0	0
chr10:29196265|29199280	0	0	0	0	0	0	0	0	0	0	0	0	0	2	2	2	0	3
chr10:29221786|29222300	8	10	5	3	0	6	4	7	0	11	0	5	6	7	5	4	3	9
chr10:32329765|32402373	4	5	9	5	5	0	0	4	3	6	7	0	12	2	11	5	9	19
chr10:36991757|36993884	0	2	7	0	4	2	0	0	3	0	4	0	0	2	5	4	0	2
chr10:39832518|39846913	2	2	0	0	0	0	0	3	3	0	0	4	3	2	0	0	4	9
chr10:39832518|39848083	0	0	0	0	0	0	0	0	0	0	0	0	0	0	0	0	2	2
chr10:40076564|40080807	0	0	0	0	0	0	0	0	0	0	0	0	3	0	2	0	3	0
chr10:40394325|40408366	0	0	0	0	0	0	0	0	0	0	0	0	0	0	0	0	2	3
chr10:40394325|40436212	0	2	0	3	0	2	0	0	0	0	2	0	0	0	0	2	0	0
chr10:40466638|40469955	0	3	5	0	3	0	0	0	0	0	0	2	3	2	3	0	0	5
chr10:40841354|40852580	0	0	0	0	0	0	0	0	0	0	0	0	0	0	0	2	2	0
chr10:41494519|41507559	3	3	3	0	5	3	0	5	2	0	2	9	8	6	3	2	0	5
chr10:41947896|41975457	0	0	0	0	0	0	0	0	2	2	2	0	0	0	0	0	2	0
chr10:42415549|42454530	0	0	0	0	0	0	0	0	0	0	0	0	0	0	0	0	2	2
chr10:42783442|42791291	2	3	6	3	3	0	0	2	5	3	0	3	4	5	2	5	4	13
chr10:42783442|42829039	0	0	0	0	0	0	0	0	0	3	0	0	0	0	0	0	2	8
chr10:42789300|42797733	3	3	10	7	10	6	0	11	13	4	6	2	7	6	11	6	9	10
chr10:4301020|4310320	0	3	2	0	0	0	0	0	0	0	0	0	0	0	0	0	0	0
chr10:43020982|43022918	0	2	0	0	0	2	0	0	0	2	0	3	0	0	0	0	0	2
chr10:43074593|43160844	3	6	2	2	2	0	0	2	0	0	0	0	2	2	2	2	4	6
chr10:43127779|43160844	11	8	20	21	20	18	5	16	17	15	12	15	13	23	22	16	26	38
chr10:43157908|43160844	0	3	0	2	2	0	0	0	0	0	2	0	0	2	0	0	0	0
chr10:43393871|43395692	2	3	3	0	0	4	2	3	4	2	2	3	0	3	0	2	4	6
chr10:43393871|43413547	10	15	16	15	21	4	7	18	12	9	17	22	14	14	12	11	19	28
chr10:43493642|43511988	0	0	0	0	0	0	0	0	0	0	0	0	0	0	0	3	0	4
chr10:45419137|45476396	0	0	0	3	0	0	0	0	0	0	3	0	4	3	0	2	0	3
chr10:45469037|45476396	0	2	5	0	0	2	3	7	2	0	3	2	0	4	0	0	5	5
chr10:45588380|45618629	3	3	4	4	0	0	3	3	0	4	0	5	8	6	6	2	4	13
chr10:45588380|45677263	0	0	0	0	0	0	0	0	0	0	0	0	0	2	3	0	0	0
chr10:45618498|45652738	0	0	3	0	3	0	0	2	0	3	0	0	0	0	2	3	0	4
chr10:45638321|45652738	0	0	0	0	3	2	0	0	2	0	0	0	0	0	0	0	2	0
chr10:45638321|45701024	2	2	0	0	0	0	0	0	0	0	2	0	0	0	2	3	0	5
chr10:45652588|45686733	0	0	0	0	0	2	0	3	0	0	0	0	2	0	2	0	0	3
chr10:49240579|49244443	0	0	0	0	0	0	0	0	0	0	0	0	0	0	0	3	3	0
chr10:49240579|49422672	0	0	0	0	0	0	0	0	0	2	0	5	0	0	0	0	0	0
chr10:49355909|49422672	0	3	2	3	0	0	5	2	0	5	0	2	4	5	2	0	8	8
chr10:49355909|49578302	0	0	0	0	2	3	0	2	2	0	0	0	0	0	0	0	0	3
chr10:49404337|49422672	0	2	0	0	0	0	0	0	0	0	0	0	0	0	0	0	2	3
chr10:49523682|49535499	3	4	6	0	2	5	0	0	2	4	5	2	5	10	2	0	6	14
chr10:49523682|49578302	0	7	10	5	2	5	0	9	6	8	10	8	12	6	8	6	2	17
chr10:50617712|50660726	0	0	0	0	0	0	0	0	0	0	0	0	2	0	2	0	0	0
chr10:50635033|50650711	0	0	0	0	0	0	0	0	0	0	0	0	0	0	0	0	2	4
chr10:50748806|50767507	3	8	7	8	5	3	3	5	6	6	3	5	4	5	3	4	4	15
chr10:50767091|50770383	0	0	0	0	2	0	0	0	0	0	2	0	0	0	0	0	3	2
chr10:52429193|52436663	3	8	6	3	2	0	0	0	7	2	4	5	3	2	2	4	4	8
chr10:52544607|52545267	4	3	0	5	0	3	0	5	2	5	4	4	0	3	7	2	4	7
chr10:5259239|5262816	2	0	2	0	0	0	0	0	0	0	0	0	0	0	0	0	0	0
chr10:53611352|53626034	0	0	3	0	0	0	0	0	0	0	0	0	2	2	0	0	0	0
chr10:53674566|53690148	5	11	3	8	2	6	0	4	3	2	5	7	4	7	5	4	4	18
chr10:53694695|53699343	0	0	0	0	0	2	0	0	0	0	0	0	2	2	2	0	0	0
chr10:54014415|54063148	0	0	0	0	0	0	0	2	0	0	0	0	2	0	0	0	3	5
chr10:5403841|5425760	0	4	0	3	0	2	0	5	3	2	4	5	0	0	0	4	0	5
chr10:5403841|5426275	4	2	4	2	6	2	0	5	3	4	7	4	5	4	3	5	3	8
chr10:56087531|56151853	0	0	0	0	0	0	0	0	0	0	2	2	0	0	0	0	0	0
chr10:56123511|56151853	0	0	0	2	0	2	0	0	0	5	0	2	3	2	0	3	3	8
chr10:59083448|59104491	4	12	0	4	9	0	0	7	6	6	5	3	2	6	5	0	3	7
chr10:59083448|59136196	0	0	0	0	3	0	2	0	0	0	2	0	0	0	0	0	2	2
chr10:59130971|59136196	0	2	0	0	0	0	2	3	0	0	0	0	0	0	0	0	0	0
chr10:59727957|59740822	0	0	0	0	0	0	0	0	0	0	0	0	0	0	0	3	0	2
chr10:60300186|60300609	2	0	0	0	3	0	0	0	0	0	0	0	0	0	0	3	3	4
chr10:62832894|62840378	6	7	6	5	0	4	0	0	3	6	10	0	4	5	4	4	11	21
chr10:62941042|62942719	0	0	0	0	0	0	0	0	0	0	0	0	2	3	0	0	0	0
chr10:63289052|63307909	15	26	26	10	21	18	0	21	14	17	22	20	15	17	16	13	17	54
chr10:67034599|67039577	3	0	3	0	0	0	0	0	0	3	0	0	0	0	0	3	0	7
chr10:67157907|67189849	2	2	6	0	0	0	0	3	0	3	4	5	0	0	0	0	0	4
chr10:67226835|67229885	0	0	2	0	0	0	0	0	0	0	0	0	0	0	0	0	3	2
chr10:67243772|67248150	2	0	0	0	2	0	0	3	0	0	3	0	0	3	2	0	0	0
chr10:68186026|68243229	0	0	3	2	2	2	3	2	0	0	2	2	0	0	0	0	3	7
chr10:6935175|6956132	0	3	0	2	0	0	0	0	0	0	0	0	0	0	0	0	2	2
chr10:69932394|69959072	0	0	0	0	0	0	0	0	0	0	0	0	0	0	0	2	0	3
chr10:69994372|69999498	9	10	13	10	14	8	6	14	8	5	14	6	7	16	11	10	11	26
chr10:70142579|70154836	2	3	6	5	6	0	0	7	0	2	4	2	3	0	2	2	5	11
chr10:70448758|70477272	2	0	2	0	0	0	0	3	0	0	4	0	2	0	0	3	0	0
chr10:73282748|73283608	0	8	8	6	4	2	3	3	2	6	10	7	10	8	6	8	4	11
chr10:73483861|73490249	0	3	4	3	0	0	0	0	0	0	0	3	0	0	0	0	0	4
chr10:74482037|74504808	0	2	0	0	0	2	0	2	0	0	2	0	0	0	0	0	3	2
chr10:74990934|74992140	3	2	0	0	0	0	0	0	0	0	0	0	0	0	0	0	0	2
chr10:75245079|75261957	3	2	5	3	3	5	0	5	2	5	3	2	2	3	3	0	0	9
chr10:75274017|75279961	5	4	6	4	8	6	0	5	4	9	4	4	7	10	4	2	4	9
chr10:75684292|75700095	2	2	0	0	2	0	0	0	0	2	0	0	0	3	0	0	0	0
chr10:7596104|7604383	0	5	0	0	0	3	0	3	3	0	4	0	0	5	0	3	0	8
chr10:76225288|76226315	0	0	0	0	0	0	0	0	0	0	0	2	0	0	0	0	3	2
chr10:7640045|7640815	0	2	0	0	0	3	0	2	0	4	0	8	2	5	0	3	3	9
chr10:7640045|7649155	0	0	4	0	2	4	0	2	0	2	2	7	4	0	3	3	0	12
chr10:76797795|76800914	0	0	2	0	0	0	0	0	0	0	2	0	0	0	0	0	3	8
chr10:7701610|7706042	2	2	0	0	0	0	0	0	0	0	0	0	0	0	0	0	0	0
chr10:77630726|77630894	0	0	0	0	0	0	0	0	0	2	0	0	0	0	0	2	0	3
chr10:7795644|7801969	0	0	0	0	3	0	0	3	0	2	0	0	0	2	2	0	0	0
chr10:80712112|80715179	0	2	0	0	0	4	0	0	0	0	0	0	3	0	0	2	2	2
chr10:80715871|80719812	0	2	2	0	0	0	2	0	0	0	0	0	0	0	2	0	2	0
chr10:80766163|80771366	0	0	2	0	0	0	0	0	0	0	0	0	0	0	0	0	2	5
chr10:80834313|80836141	0	0	2	0	0	0	0	0	0	0	2	2	0	0	0	2	2	6
chr10:81564848|81565333	3	3	0	0	0	3	0	9	6	2	4	0	0	6	3	0	3	12
chr10:82368571|82383844	3	2	8	2	3	0	2	2	3	4	3	2	3	5	3	0	9	6
chr10:82383763|82405166	0	0	0	0	2	0	2	2	0	0	0	0	0	0	4	3	0	0
chr10:8298056|8330223	0	0	8	2	5	3	0	9	5	7	5	7	0	6	5	3	9	12
chr10:8298056|8390931	0	0	0	0	2	0	0	0	0	2	0	2	0	0	0	0	3	5
chr10:83281370|83316789	0	0	0	0	0	0	0	2	2	0	2	0	0	0	0	2	5	5
chr10:83313415|83316789	0	5	3	0	3	0	0	0	0	0	0	0	3	0	0	0	0	3
chr10:83558598|83564537	0	3	2	0	0	0	0	2	3	2	2	0	0	5	0	0	0	7
chr10:84947412|84948020	0	4	3	4	3	5	0	4	0	5	6	6	0	7	0	3	7	12
chr10:85143016|85157194	0	5	2	0	0	2	0	0	0	0	0	4	0	2	0	2	0	6
chr10:86694350|86694532	0	0	0	0	0	0	0	0	2	0	3	0	0	0	0	0	2	2
chr10:8780519|8789601	10	6	4	8	10	6	4	10	8	5	7	7	9	7	7	10	6	30
chr10:8780519|8814457	6	4	5	3	6	6	0	9	5	7	5	7	3	4	9	0	7	9
chr10:88400652|88414598	6	4	4	0	3	7	0	0	2	5	0	5	4	2	5	6	0	10
chr10:88400652|88419560	0	6	8	5	0	0	0	2	0	0	0	2	2	0	3	0	0	8
chr10:88411916|88419560	4	3	4	3	6	4	0	8	6	2	4	5	4	4	5	7	7	9
chr10:88809082|88810085	0	0	4	4	2	2	0	0	2	3	2	3	5	5	4	3	5	6
chr10:88992875|88998160	0	0	2	2	2	0	0	0	3	0	0	0	0	4	0	3	0	4
chr10:88992875|89035181	0	0	0	0	2	2	0	0	0	0	0	0	0	0	3	0	0	2
chr10:89068100|89088293	6	4	6	5	4	5	0	3	0	4	5	3	4	7	3	0	5	4
chr10:89068100|89125224	2	3	0	0	0	0	0	0	0	0	2	2	2	0	0	0	0	7
chr10:89084547|89125224	0	0	0	0	0	0	0	0	0	0	0	0	2	0	2	0	0	2
chr10:89112791|89125224	2	4	3	6	5	5	4	3	0	8	4	2	2	2	6	5	5	8
chr10:89772587|89794624	0	0	0	0	0	0	0	0	4	0	2	0	0	0	3	2	0	5
chr10:89774080|89787285	0	0	0	0	0	0	0	2	0	0	0	2	0	2	0	2	3	0
chr10:89787105|89794624	6	3	0	3	4	2	0	0	3	7	5	0	7	3	3	0	4	17
chr10:90042546|90050112	3	0	3	0	0	0	0	0	0	0	0	0	0	0	0	0	2	0
chr10:90042546|90077142	3	0	0	0	3	2	0	5	2	3	3	4	2	2	5	3	6	11
chr10:90049816|90077142	12	23	18	20	20	18	11	12	16	24	19	17	16	29	20	13	17	54
chr10:90049816|90163304	0	3	3	0	0	2	0	0	0	0	0	0	0	0	5	2	0	0
chr10:90069468|90077142	29	35	32	41	37	36	13	31	31	41	17	36	31	30	29	40	36	74
chr10:90069468|90163304	0	2	2	4	7	0	0	5	2	3	6	3	3	4	10	3	7	7
chr10:90895099|90897426	0	0	0	0	0	0	0	0	0	2	0	2	0	0	2	0	0	2
chr10:90895099|90923602	19	17	25	13	20	7	3	20	14	14	22	8	14	21	17	8	14	27
chr10:90895099|90948672	3	5	5	3	3	7	0	5	0	0	3	4	6	3	4	5	4	22
chr10:90914693|90923602	0	0	0	2	2	0	0	0	0	0	2	0	0	0	0	0	0	4
chr10:90914693|90948672	2	2	6	4	2	8	0	8	5	6	5	5	0	2	3	3	2	12
chr10:90914696|90923602	0	2	2	8	2	2	2	6	3	2	2	0	0	0	5	4	2	10
chr10:90914696|90948672	0	13	4	5	3	7	0	8	6	9	2	4	0	7	8	0	7	21
chr10:92075170|92136690	11	36	22	32	18	22	9	22	15	11	18	25	17	23	26	15	21	60
chr10:92075513|92136690	3	3	3	0	4	3	0	3	3	0	0	2	2	0	0	4	0	6
chr10:92103706|92136690	2	0	0	0	4	0	0	0	0	0	3	0	0	0	3	2	0	3
chr10:92109639|92136690	0	0	2	2	0	0	0	0	2	0	3	0	2	0	5	3	0	2
chr10:92815881|92878612	0	0	2	0	0	0	0	0	2	4	0	3	0	0	2	0	4	4
chr10:92829653|92878612	0	0	3	3	3	0	0	0	0	0	0	0	0	0	0	0	2	0
chr10:93221587|93239043	5	12	9	4	2	9	0	7	0	4	4	5	3	10	5	3	4	15
chr10:93235438|93236963	0	2	2	2	3	2	0	0	0	0	2	0	0	3	0	0	0	0
chr10:94089577|94089762	0	0	0	0	0	0	0	0	0	0	0	0	0	0	0	2	0	5
chr10:94578423|94582409	0	0	0	0	0	0	0	0	0	0	0	0	0	0	0	0	2	4
chr10:94718852|94750659	0	2	0	0	0	0	2	0	0	3	3	0	2	2	0	0	0	5
chr10:94864717|94882632	0	0	0	0	0	0	0	2	0	0	0	0	0	0	0	0	2	3
chr10:94906465|94922770	0	3	2	2	0	3	2	3	0	2	0	4	4	0	2	0	0	8
chr10:9778021|9800068	0	0	0	0	0	0	0	2	0	2	3	2	0	3	0	0	0	4
chr10:9789363|9800068	0	0	0	0	0	0	0	2	0	0	2	0	0	6	0	2	0	3
chr10:97910844|97925904	0	0	0	0	0	0	0	0	0	3	0	3	0	0	0	0	0	0
chr10:9798122|9800068	9	10	12	6	6	11	2	9	0	8	12	4	11	10	8	6	13	19
chr10:9825370|9838160	2	0	0	0	0	0	0	3	0	0	0	2	0	0	0	0	2	2
chr10:9841871|9866680	2	3	0	0	0	0	0	0	0	0	0	2	0	0	2	0	0	0
chr10:98914760|98968803	0	4	8	7	8	4	5	0	0	0	6	0	0	13	11	7	7	14
chr10:98968694|98969124	0	0	2	0	0	0	0	0	0	0	0	2	0	0	4	2	2	5
chr10:98968694|98979901	0	0	3	0	0	0	0	4	0	0	0	0	0	0	2	0	2	6
chr10:98987097|98987366	0	0	0	0	0	0	0	0	0	0	0	0	0	2	2	0	0	0
chr11:100462788|100464445	0	0	2	0	0	0	0	0	0	2	0	0	0	0	0	2	4	0
chr11:101033901|101039911	2	0	0	0	2	2	3	0	0	3	0	0	3	4	3	0	2	4
chr11:103046379|103055289	7	14	7	10	7	10	6	7	6	17	8	13	10	17	10	12	7	25
chr11:103858895|103863334	3	0	0	2	2	0	0	0	0	0	2	3	0	4	0	0	2	3
chr11:103910443|103916672	0	0	2	0	0	3	0	0	0	0	5	0	0	0	0	4	0	4
chr11:103910443|103930815	0	0	0	0	0	2	0	2	0	0	0	3	0	0	0	2	2	5
chr11:104350487|104357596	0	0	0	0	0	0	0	6	0	0	0	0	2	4	2	0	3	5
chr11:104350487|104378826	16	20	34	18	16	22	16	37	19	10	19	22	33	27	19	24	31	65
chr11:104356684|104378826	11	5	14	9	10	6	5	8	2	8	14	13	25	14	11	9	10	26
chr11:104368680|104378826	4	5	9	7	2	15	0	6	6	11	6	3	7	9	10	4	10	20
chr11:104423922|104425293	4	6	4	8	8	7	4	13	5	2	4	3	4	9	3	10	6	15
chr11:104423922|104426468	0	3	4	5	5	5	0	2	0	5	0	2	0	4	3	4	8	8
chr11:104508347|104528732	0	0	0	0	2	2	0	0	0	0	0	0	0	0	0	0	0	3
chr11:104526051|104529438	0	0	0	0	0	0	0	0	0	2	0	3	0	3	2	0	0	3
chr11:104526051|104536670	0	3	0	0	2	0	0	2	2	0	0	0	0	0	0	0	0	0
chr11:105240361|105247595	2	0	2	3	0	0	0	3	2	0	2	3	3	2	5	2	2	6
chr11:105240361|105260352	0	0	0	0	2	0	0	0	0	0	0	0	0	0	0	2	0	2
chr11:105758922|105780125	0	6	0	2	4	0	0	0	0	0	2	2	2	0	3	0	3	2
chr11:105758922|105798824	2	0	2	2	2	0	0	0	6	0	4	4	2	0	2	4	3	7
chr11:105758922|105810597	0	3	5	0	0	2	0	0	0	2	0	0	0	0	0	0	0	2
chr11:106096991|106123906	3	8	3	4	0	0	0	3	4	6	0	4	2	0	3	2	4	10
chr11:106110744|106123906	4	3	5	5	10	4	2	0	6	3	2	0	3	2	5	4	4	12
chr11:106117490|106123906	0	0	0	0	0	0	0	0	0	0	0	0	0	3	0	0	2	5
chr11:106224081|106235783	0	4	0	3	0	0	0	2	0	0	0	2	2	0	3	0	0	6
chr11:106236995|106240099	0	0	0	0	0	0	2	0	0	0	3	0	4	2	0	0	3	2
chr11:106544172|106568627	0	0	0	0	2	0	0	0	0	0	0	0	0	0	0	0	4	5
chr11:106566965|106568627	0	0	3	2	4	4	0	2	2	2	0	0	2	2	0	0	3	8
chr11:107110813|107111635	0	4	0	0	0	0	0	3	0	0	2	0	3	0	2	0	3	5
chr11:107592706|107604363	0	2	4	2	0	5	3	0	2	0	3	0	0	7	0	7	3	3
chr11:107592706|107620214	0	4	0	7	0	5	2	3	3	6	5	4	3	0	2	2	12	6
chr11:107613851|107620214	2	0	0	0	0	0	0	2	0	0	0	2	0	0	0	2	0	3
chr11:107666026|107670068	0	4	0	0	0	2	0	0	0	5	2	4	0	0	0	0	0	9
chr11:108434126|108440596	5	4	5	11	0	3	0	3	0	3	2	2	0	3	7	4	2	6
chr11:108664496|108757819	2	7	3	4	7	7	0	6	4	13	7	5	3	7	4	4	8	12
chr11:108664496|108808739	3	5	2	5	4	4	6	4	2	3	5	7	3	8	3	5	4	14
chr11:108664496|108860261	3	0	0	3	2	3	0	2	0	0	2	0	0	2	3	0	0	5
chr11:108664496|108860287	0	0	2	2	0	0	0	0	0	0	2	0	0	2	0	3	0	5
chr11:108752578|108757819	0	0	0	0	0	0	0	0	0	3	4	0	2	0	3	2	3	4
chr11:108752578|108808739	0	0	0	0	0	0	0	0	2	0	0	0	0	2	2	0	0	6
chr11:108923152|108931579	4	7	3	4	6	3	2	10	3	6	6	5	9	12	8	7	12	22
chr11:109971685|109977873	11	14	19	17	20	19	5	22	9	14	12	9	13	14	12	6	21	50
chr11:109971737|109977873	0	0	0	2	2	0	0	0	5	0	0	0	0	3	0	0	3	0
chr11:110326560|110329256	0	5	0	0	3	0	0	2	0	0	0	0	0	2	2	3	0	8
chr11:113369728|113377657	0	2	0	0	0	0	0	0	0	0	0	0	0	2	0	0	4	4
chr11:113559511|113591932	2	0	2	0	0	0	0	0	0	0	0	0	0	0	0	0	0	2
chr11:116262860|116263297	0	0	3	0	0	0	0	0	2	2	2	0	2	3	0	0	0	3
chr11:116944865|116948684	0	0	0	3	0	0	4	0	3	2	0	2	0	0	0	0	0	3
chr11:117700725|117723550	0	0	0	2	2	0	0	0	2	0	3	0	0	3	0	0	0	7
chr11:117714126|117723550	2	0	0	0	0	0	0	0	0	0	0	0	0	0	0	0	2	2
chr11:117755331|117756106	0	0	0	0	0	0	0	0	0	0	0	0	0	0	0	0	2	2
chr11:118501569|118513404	0	0	3	0	0	0	0	0	0	0	0	2	0	0	0	2	2	0
chr11:118610159|118811416	0	4	7	0	4	0	0	0	2	0	0	2	2	2	6	5	4	5
chr11:118670649|118811416	0	2	0	0	0	0	0	0	3	0	0	3	0	0	3	2	4	4
chr11:119208771|119210740	4	0	4	0	0	0	0	2	0	0	0	3	0	4	0	0	2	2
chr11:119242427|119243118	0	2	0	0	0	0	0	0	0	0	0	0	0	0	2	0	2	2
chr11:119544763|119546703	2	4	2	3	6	3	0	0	0	4	5	2	0	3	2	2	6	6
chr11:119798769|119823021	0	0	7	3	0	0	0	5	0	0	2	2	0	3	0	3	0	4
chr11:119811945|119823021	0	0	0	0	0	0	0	0	0	0	2	3	0	0	0	0	0	0
chr11:120128423|120141645	0	2	4	2	0	0	0	0	0	0	0	0	0	0	0	0	5	0
chr11:120132677|120134882	0	4	0	0	4	3	0	0	0	0	0	0	0	0	0	0	0	0
chr11:120409612|120416380	0	0	0	0	0	0	0	0	0	0	0	2	0	0	0	3	0	2
chr11:12306958|12309752	0	0	0	0	0	0	0	0	0	0	0	0	0	0	0	3	2	2
chr11:12343744|12378359	5	3	0	0	2	7	0	0	2	0	2	4	0	3	0	4	2	2
chr11:19945129|19945660	0	0	0	2	0	0	0	0	0	0	0	0	0	0	0	0	3	4
chr11:19998120|20008477	21	29	28	34	27	20	12	21	40	19	24	26	29	25	26	28	40	80
chr11:19998120|20018189	2	4	4	7	7	10	0	9	3	3	4	0	9	4	8	7	9	8
chr11:19998120|20021207	0	0	0	0	0	0	0	0	0	0	0	2	0	0	0	3	0	2
chr11:20072456|20080798	0	0	0	0	0	0	0	2	0	0	0	0	0	2	2	0	0	3
chr11:20238466|20242238	2	0	2	0	0	0	0	0	0	0	0	0	0	0	2	0	4	4
chr11:20703711|20709746	0	2	0	0	2	3	0	2	0	0	0	0	4	2	0	0	2	0
chr11:20703711|20712315	0	3	4	3	4	7	2	6	3	6	2	0	3	0	3	5	5	12
chr11:20725685|20727639	20	19	21	8	10	6	0	18	9	9	10	7	12	12	15	11	11	46
chr11:21136046|21148425	2	0	2	0	4	3	0	0	0	4	0	0	2	3	0	2	7	2
chr11:21263199|21264871	0	0	0	0	0	0	0	0	0	3	2	0	0	0	0	0	0	3
chr11:21263199|21278060	4	0	6	0	3	10	0	4	0	4	4	2	0	5	0	0	7	7
chr11:21263199|21300318	0	0	0	0	0	0	0	2	0	0	2	3	0	0	0	0	0	2
chr11:21652226|21664385	2	3	0	0	0	0	0	2	0	0	0	0	0	0	2	0	2	3
chr11:21664326|21813462	0	6	4	0	3	3	0	0	5	3	0	3	0	2	0	0	5	10
chr11:21711462|21748941	0	0	0	0	0	0	2	0	3	0	0	0	0	0	0	0	0	3
chr11:22053432|22068506	7	19	16	10	10	11	9	10	8	9	13	12	6	16	14	4	12	35
chr11:22137838|22151892	3	5	0	0	0	6	0	0	0	8	3	0	0	0	4	4	3	8
chr11:22995930|22996457	0	0	2	0	0	0	0	0	0	0	0	0	0	0	0	2	0	2
chr11:23333439|23343660	0	2	2	0	0	0	0	0	0	0	0	0	0	0	0	0	0	0
chr11:23401453|23405953	0	0	0	0	3	0	0	0	0	0	0	0	0	3	0	2	0	9
chr11:23414736|23420144	0	2	0	2	5	0	0	3	0	0	2	0	0	0	2	0	2	2
chr11:23589951|23606766	2	0	2	2	2	0	0	0	2	0	0	2	0	3	0	0	0	3
chr11:23620229|23629031	0	0	2	0	0	0	0	0	2	0	0	0	3	0	0	0	2	3
chr11:23707523|23725574	2	3	3	0	3	0	0	2	0	2	0	0	0	0	0	0	4	2
chr11:24085321|24085650	0	0	0	3	0	0	0	0	0	0	5	0	0	2	2	0	0	0
chr11:26397746|26434500	12	10	15	21	17	14	9	14	12	15	13	12	10	9	18	11	14	18
chr11:26534211|26550075	2	5	5	0	0	6	0	0	0	0	0	0	0	6	0	0	0	4
chr11:28434081|28505430	0	3	4	7	5	0	0	3	0	3	3	0	6	10	7	2	2	13
chr11:29400184|29430252	3	3	2	0	2	2	0	4	3	5	7	0	5	6	2	6	6	16
chr11:29422540|29430252	5	2	0	2	3	5	0	2	0	0	3	2	3	0	2	3	6	9
chr11:29482109|29498612	3	7	2	2	2	3	0	4	2	6	5	4	0	5	5	5	0	8
chr11:29533226|29538793	2	2	0	0	0	0	0	0	0	0	0	0	3	0	0	0	2	6
chr11:29533226|29542509	0	0	0	3	0	0	0	0	0	0	0	0	3	4	3	0	0	2
chr11:29533226|29545101	2	0	3	3	0	0	0	2	0	2	2	0	0	2	0	4	4	6
chr11:29705535|29708770	13	9	18	18	12	9	5	20	18	20	10	11	18	10	20	13	25	38
chr11:29777003|29805814	0	3	4	4	3	2	0	0	0	0	0	0	0	2	0	0	0	7
chr11:29784064|29785755	4	0	0	0	2	0	0	0	2	0	0	0	2	0	2	0	0	5
chr11:29848815|29906331	0	4	4	0	0	0	0	5	0	2	3	3	0	0	5	0	0	3
chr11:29880647|29906331	0	0	3	0	0	3	0	5	2	0	2	4	0	6	0	0	0	6
chr11:30219579|30219772	0	2	0	0	0	0	0	2	0	2	4	0	0	0	0	0	5	2
chr11:30791092|30802858	2	0	2	0	0	0	0	0	0	0	0	0	0	0	0	0	0	0
chr11:31055458|31061586	5	21	14	10	9	11	4	13	3	10	20	14	7	14	11	10	15	27
chr11:31055458|31064087	0	0	0	0	0	0	0	0	0	0	0	0	0	2	0	0	2	2
chr11:32708188|32711997	0	0	0	0	0	0	0	0	0	4	2	0	0	0	0	0	0	2
chr11:33283908|33329544	0	2	0	0	0	0	0	0	0	0	0	0	0	0	0	0	2	2
chr11:33297342|33318459	2	2	6	0	3	0	0	2	0	6	2	0	2	0	5	2	4	6
chr11:35610592|35612436	2	0	2	3	2	3	0	3	5	0	2	0	0	0	3	2	0	10
chr11:35910176|35915285	0	0	0	0	0	0	0	0	0	0	0	0	0	0	0	0	2	6
chr11:36106719|36385328	0	2	0	0	0	0	0	0	0	0	0	0	0	2	2	0	0	14
chr11:36221408|36385328	0	0	0	0	0	0	0	2	0	0	3	0	0	0	0	0	4	3
chr11:36273231|36385328	8	8	15	3	3	3	0	5	6	9	5	5	8	6	5	3	7	20
chr11:36864029|36864943	0	0	0	0	0	0	0	0	0	2	4	0	0	2	0	0	0	2
chr11:41967534|41976686	0	6	0	0	0	3	0	0	0	3	2	5	4	4	8	0	6	2
chr11:42626544|42628473	0	0	0	0	0	0	0	0	0	2	2	0	0	0	0	0	0	2
chr11:43704534|43705477	35	36	52	33	44	27	19	56	38	51	27	39	48	42	33	56	48	112
chr11:43704534|43705567	0	2	0	0	0	0	0	0	0	5	3	0	0	2	2	0	0	6
chr11:43704534|43717149	0	2	0	0	0	2	0	2	0	0	0	2	0	0	0	2	0	3
chr11:4507590|4531305	0	0	0	0	0	0	0	3	0	0	3	0	0	2	3	0	0	0
chr11:4517741|4531305	5	5	10	2	8	6	5	10	12	3	6	3	7	7	4	5	17	20
chr11:4527836|4531305	2	2	2	2	0	0	0	0	0	0	0	0	2	0	3	2	0	3
chr11:45883710|45890799	3	0	0	0	0	2	0	2	0	0	0	0	0	2	0	0	4	4
chr11:45883710|45895129	3	2	2	0	4	0	0	5	0	3	0	0	0	0	0	3	0	8
chr11:4640383|4649869	0	0	0	0	0	2	0	2	2	0	3	0	0	3	0	0	0	3
chr11:4799861|4820493	0	2	5	0	0	2	0	0	0	3	0	3	4	0	2	3	0	5
chr11:4803678|4820493	3	2	4	0	7	0	0	8	4	2	0	7	7	5	4	4	0	10
chr11:4808257|4820493	0	0	0	0	4	0	0	2	3	0	2	2	3	2	0	2	2	8
chr11:49212695|49215798	0	2	5	3	2	0	0	0	0	0	2	0	0	2	0	0	0	2
chr11:49212695|49215945	9	15	16	12	13	9	0	17	9	12	7	3	3	5	16	9	9	20
chr11:50295992|50296149	3	0	0	2	2	0	0	2	0	0	0	2	3	2	0	0	0	8
chr11:50299297|50300965	0	2	0	0	0	0	0	0	5	0	0	0	0	0	0	0	2	3
chr11:50301758|50308929	4	4	6	2	5	2	0	3	0	3	4	0	5	9	4	2	7	15
chr11:50304326|50308929	0	0	0	0	2	3	0	2	3	3	0	0	0	3	6	0	0	2
chr11:50307470|50308929	0	0	2	2	4	0	0	3	5	0	11	5	4	5	3	3	0	6
chr11:50307470|50310867	2	4	6	0	0	0	0	2	0	4	2	2	0	2	2	0	0	4
chr11:51716439|51731905	0	0	0	0	2	2	0	0	0	0	0	0	0	0	0	0	0	4
chr11:51729452|51734661	0	10	5	2	4	7	0	5	3	8	6	6	6	9	3	8	5	18
chr11:52113120|52121981	0	0	0	2	0	2	0	0	0	0	0	0	0	0	0	0	0	0
chr11:52236837|52242660	0	0	0	2	0	2	0	0	0	0	0	0	3	3	0	0	0	0
chr11:52236837|52245121	3	0	2	4	2	6	0	5	3	10	5	3	6	7	3	3	3	9
chr11:53283529|53292314	2	2	0	0	0	2	0	3	0	0	2	0	0	2	4	0	0	2
chr11:53284100|53292314	0	0	0	2	0	0	0	4	0	0	0	0	3	3	2	0	0	0
chr11:5329879|5338763	0	0	0	3	2	0	3	0	3	0	0	4	2	0	0	0	0	3
chr11:53368660|53375633	4	5	4	3	2	9	0	2	0	8	0	5	3	0	3	2	2	9
chr11:53368660|53380672	3	7	4	6	6	2	4	3	2	9	5	3	5	8	6	0	2	5
chr11:53531996|53537915	0	0	0	0	0	0	0	0	0	3	0	0	0	0	0	0	2	2
chr11:53578844|53583366	2	2	0	0	0	0	0	0	0	0	0	2	0	0	0	0	0	0
chr11:54543579|54568496	17	17	9	10	10	21	0	23	10	17	18	11	6	23	18	10	22	41
chr11:54840930|54853299	0	3	2	0	0	2	0	2	0	0	0	0	0	0	3	2	0	9
chr11:57185793|57201179	0	0	6	0	0	0	0	0	0	0	0	2	2	0	3	0	0	0
chr11:57185793|57243119	0	0	2	0	0	2	0	3	3	0	0	0	0	2	0	0	0	2
chr11:57236894|57243119	0	0	0	0	3	0	0	0	0	0	0	0	2	2	0	0	4	2
chr11:57242749|57289495	0	0	3	2	0	0	0	0	0	0	0	0	0	0	2	3	0	3
chr11:57487567|57514291	0	0	0	0	0	0	0	2	2	0	0	0	0	0	0	0	0	0
chr11:58937140|58938409	0	0	0	0	0	0	3	0	0	0	0	3	4	0	3	0	0	0
chr11:59421525|59438513	0	0	0	2	2	0	0	3	0	0	0	5	6	0	0	0	0	0
chr11:59437978|59438114	4	0	0	11	0	3	0	0	4	0	0	8	7	5	5	8	8	16
chr11:5972217|5982758	0	0	3	4	3	2	0	0	0	5	0	0	0	3	0	0	9	3
chr11:60258856|60275002	0	2	0	0	0	0	2	2	2	0	0	0	3	3	3	0	2	8
chr11:60258856|60280283	0	0	2	0	0	0	0	0	0	2	0	0	0	0	0	2	0	6
chr11:60270318|60275002	3	7	11	12	4	2	7	9	6	5	9	10	12	21	6	13	8	18
chr11:60747866|60749589	0	0	0	0	0	0	0	0	0	0	0	0	0	2	2	0	2	4
chr11:61532518|61535383	0	2	4	5	3	2	0	0	2	3	0	0	5	0	3	0	3	2
chr11:61909848|61922829	3	0	0	0	0	0	0	2	3	0	0	0	0	0	0	0	0	3
chr11:62117700|62132454	0	0	5	0	0	2	0	0	2	4	4	4	0	0	0	0	2	0
chr11:62146306|62161910	10	8	9	9	11	10	4	12	3	8	9	4	7	11	9	5	13	24
chr11:62147568|62161910	6	2	0	0	0	0	2	4	5	10	3	5	3	7	4	3	0	16
chr11:62151870|62161910	3	4	9	0	5	4	0	4	3	6	0	3	3	5	0	0	4	11
chr11:62283597|62292218	8	9	16	17	14	22	9	15	13	9	19	11	13	21	21	6	14	48
chr11:62340408|62345318	2	2	0	0	3	2	0	2	7	2	0	0	0	0	0	3	6	7
chr11:62351378|62354688	0	2	4	2	2	4	0	0	0	2	3	0	0	0	5	0	4	0
chr11:62378515|62391033	2	0	2	0	0	0	0	2	0	3	0	2	0	4	0	0	0	6
chr11:62410820|62433699	0	4	0	0	0	2	0	0	0	0	2	0	0	5	3	0	2	0
chr11:62419598|62423067	2	0	4	0	4	0	0	2	0	0	2	0	0	0	0	0	3	5
chr11:62419598|62433699	0	2	0	0	0	0	0	0	2	0	2	0	0	0	2	0	2	6
chr11:62433563|62438515	0	0	0	0	0	0	0	0	0	0	0	2	0	2	3	0	0	2
chr11:6311009|6317080	3	9	8	7	6	0	0	6	4	6	6	4	4	6	8	6	12	20
chr11:6313788|6317080	3	3	2	3	5	5	0	5	7	2	10	4	4	9	3	12	3	9
chr11:6313788|6324922	0	0	0	0	3	3	0	0	2	2	3	2	3	0	2	2	7	3
chr11:6338558|6339928	0	2	0	2	0	2	0	0	0	0	0	0	0	0	0	0	0	0
chr11:65021941|65041510	2	2	2	0	0	0	0	0	0	0	4	0	2	0	0	0	0	0
chr11:65053099|65075210	2	2	3	2	0	3	0	2	0	0	0	9	2	5	0	0	0	2
chr11:65706984|65712297	6	0	10	7	8	4	3	9	5	11	7	7	9	8	8	11	11	21
chr11:65735192|65775765	0	0	0	0	2	2	0	0	3	3	0	0	0	3	4	0	0	6
chr11:65756269|65775765	0	0	3	6	5	4	0	4	4	3	3	2	2	0	5	6	5	12
chr11:65969966|65990535	0	0	2	3	3	0	0	0	2	0	0	2	0	2	0	0	2	3
chr11:65976337|65990535	2	0	3	0	2	0	0	2	0	3	0	0	5	0	0	0	7	2
chr11:65976337|66061125	0	0	0	0	2	2	0	2	0	0	0	0	0	0	0	2	0	2
chr11:66005002|66061125	0	0	0	0	0	0	0	0	0	0	2	0	2	0	2	0	0	4
chr11:66117409|66119721	0	0	0	0	0	0	0	0	0	0	0	0	0	0	0	2	2	0
chr11:69026074|69026579	0	4	0	3	0	3	0	0	3	2	0	2	2	5	0	0	2	4
chr11:69641282|69641589	2	2	0	0	0	0	0	0	3	0	0	0	0	0	0	0	0	0
chr11:70018910|70026988	0	2	0	0	0	0	0	0	0	4	2	3	0	0	0	2	4	11
chr11:7078888|7109112	12	13	10	20	16	8	3	20	6	10	9	6	13	20	18	6	12	41
chr11:7078888|7130403	0	0	2	3	0	2	0	0	0	0	0	2	0	0	2	0	0	8
chr11:70874746|70884968	5	14	0	9	6	7	3	6	11	13	5	8	3	11	7	4	6	18
chr11:70874746|70887171	16	13	10	11	18	7	4	15	6	7	9	13	15	13	20	7	18	34
chr11:70874746|70893688	0	5	7	4	11	7	0	5	5	9	15	8	8	6	4	8	7	17
chr11:70874746|70900607	0	5	0	0	2	0	0	2	0	2	2	0	3	0	0	0	3	8
chr11:70874746|70904783	2	2	2	0	0	0	0	0	0	0	0	3	0	0	0	0	0	5
chr11:70874746|70908517	0	3	4	0	3	4	0	0	0	0	2	0	0	3	2	2	2	8
chr11:70900472|70925912	3	0	4	0	2	0	2	4	0	3	0	0	7	0	3	2	2	4
chr11:70917315|70917782	0	2	3	3	2	3	0	0	2	5	0	0	0	2	2	0	0	10
chr11:70917315|70925912	8	9	8	4	11	6	2	14	7	7	15	2	9	9	17	13	9	14
chr11:70919177|70925912	2	0	3	0	0	2	0	0	0	0	0	0	0	0	0	0	0	6
chr11:70925799|70934419	0	0	0	0	0	0	0	0	0	0	0	0	0	0	0	0	3	4
chr11:7130276|7139189	0	2	0	0	0	0	0	0	3	0	0	0	0	0	0	3	0	3
chr11:7137273|7139189	0	5	0	4	4	3	6	5	5	2	2	2	0	2	0	5	6	11
chr11:7137273|7150903	0	3	2	0	0	0	0	0	0	2	3	0	0	0	0	0	0	0
chr11:71759578|71771974	0	4	0	0	0	0	0	3	0	0	0	0	0	0	3	3	0	3
chr11:72645537|72663173	2	3	2	3	0	6	0	3	0	0	0	0	0	0	6	0	0	13
chr11:72712157|72714483	0	0	7	3	3	3	0	5	2	2	2	0	0	6	5	0	2	5
chr11:72749300|72758600	0	0	0	0	0	0	0	0	0	0	2	2	0	0	3	0	0	2
chr11:72817931|72837281	0	0	0	0	0	0	0	0	0	3	0	0	0	0	2	0	3	3
chr11:72858331|72868070	0	0	3	0	0	0	0	0	2	0	2	2	0	0	0	0	0	0
chr11:74435701|74441785	7	4	7	0	3	8	5	3	3	3	3	2	2	4	3	5	9	7
chr11:74656423|74657339	0	0	0	3	3	2	0	3	0	4	0	0	0	0	0	0	4	0
chr11:74682235|74699520	4	4	4	0	0	2	0	0	0	0	0	0	0	0	2	0	2	0
chr11:74928993|74990215	0	3	5	0	3	4	0	0	0	5	3	6	0	2	7	2	4	13
chr11:74945522|74990215	0	4	0	0	2	0	0	2	4	0	3	4	2	4	0	2	3	10
chr11:75264757|75266364	4	3	4	0	3	3	0	5	0	3	3	0	3	7	3	0	8	10
chr11:75390072|75391227	10	13	7	10	3	14	10	4	10	3	14	7	8	10	7	5	10	20
chr11:75751881|75759428	2	0	0	0	2	2	0	0	4	0	4	0	0	0	0	0	0	4
chr11:76113941|76117805	0	0	0	2	0	2	0	0	0	0	0	0	0	0	0	2	0	3
chr11:76113941|76166248	2	0	0	2	0	0	0	2	0	0	0	0	0	0	0	2	0	2
chr11:76134409|76138394	0	0	0	2	3	0	0	3	0	0	0	0	0	0	0	0	0	0
chr11:76138321|76163829	3	0	0	0	0	0	0	0	2	0	0	0	0	2	2	0	0	0
chr11:76748508|76754800	0	3	2	0	2	0	0	5	3	2	3	2	4	0	0	0	2	0
chr11:76811695|76814913	0	0	2	5	0	2	0	0	0	0	0	5	0	0	0	0	0	0
chr11:77151818|77200153	2	0	2	0	0	0	0	0	0	0	0	0	0	0	2	2	0	0
chr11:77421216|77425651	0	0	0	0	0	0	0	0	0	0	0	2	0	0	0	2	2	0
chr11:77549272|77585494	0	0	0	0	0	0	0	0	0	2	0	0	0	2	3	0	0	2
chr11:77571607|77585494	0	14	3	3	6	6	0	0	4	2	2	7	6	4	8	0	7	20
chr11:77579774|77601761	0	0	0	2	0	0	0	0	0	0	0	0	0	0	0	2	0	3
chr11:77691542|77693254	4	5	3	0	2	0	0	0	6	3	2	0	0	0	0	0	6	2
chr11:77777235|77778314	5	2	0	2	0	0	0	4	2	2	0	0	0	3	0	0	4	4
chr11:77953408|77954883	0	2	2	3	3	0	0	3	0	0	3	0	0	0	0	4	0	0
chr11:78006727|78009794	4	4	4	3	7	0	0	5	6	6	6	3	5	3	6	5	4	6
chr11:78009401|78009794	0	2	0	0	3	3	0	3	4	4	3	0	3	0	2	2	4	5
chr11:78228629|78229513	0	0	0	0	0	0	0	0	0	0	0	0	3	4	0	0	0	0
chr11:79384175|79390399	0	3	0	0	3	2	0	0	0	0	0	0	3	2	2	0	0	2
chr11:79384175|79418683	0	0	0	0	0	0	0	0	0	0	0	0	0	0	0	2	4	0
chr11:79425513|79475883	0	0	6	2	0	2	0	2	0	0	2	3	0	0	0	0	6	6
chr11:79468717|79475883	0	0	0	2	0	0	0	0	0	0	2	0	0	2	2	0	4	2
chr11:79546971|79551134	0	0	0	0	0	0	0	4	4	0	0	3	4	3	0	2	0	0
chr11:79619629|79620555	3	0	0	0	0	0	0	2	0	0	0	0	2	3	0	5	0	2
chr11:79686552|79686692	0	0	4	0	0	0	0	0	0	0	0	0	0	3	4	0	0	0
chr11:80056452|80064399	0	3	2	0	0	0	0	0	0	2	0	0	0	0	0	0	7	9
chr11:80394286|80398470	0	0	0	0	3	5	0	2	5	2	3	0	0	0	3	2	0	5
chr11:80637874|80671019	0	0	0	0	0	0	0	0	0	0	0	0	0	0	0	3	2	2
chr11:80952480|80971614	0	0	0	0	0	0	0	2	3	0	0	2	0	0	0	0	2	4
chr11:83364795|83369782	0	0	0	0	2	2	0	0	0	0	0	0	0	0	0	0	0	0
chr11:84193079|84195687	9	12	11	8	5	14	3	11	10	11	19	8	12	14	20	13	15	30
chr11:84214158|84231761	0	0	0	0	0	0	0	0	0	0	0	0	0	0	0	3	0	2
chr11:8478225|8479665	3	2	0	3	0	0	0	0	0	0	0	2	0	0	0	0	0	4
chr11:85059128|85104026	0	0	0	0	0	3	0	2	0	0	2	4	0	0	0	0	0	0
chr11:85077265|85104026	7	5	9	7	6	2	0	9	3	7	10	6	12	4	9	4	12	23
chr11:8518199|8519570	0	3	3	0	0	3	0	3	3	2	4	5	2	2	0	0	4	9
chr11:85326864|85339796	2	3	0	0	0	0	0	0	0	2	0	0	0	2	0	0	3	2
chr11:85531793|85583994	0	0	2	2	0	3	0	0	0	3	0	0	0	0	3	0	0	0
chr11:86511589|86534146	0	0	0	2	0	0	0	2	0	2	0	0	0	0	0	0	3	3
chr11:86661123|86665878	4	8	9	8	0	5	3	5	3	3	10	9	3	7	6	2	7	23
chr11:86732505|86733844	0	0	0	0	0	0	0	0	0	0	0	0	0	3	3	2	3	0
chr11:87041788|87059560	2	0	2	0	0	0	0	0	0	3	0	0	2	0	0	2	0	0
chr11:87145464|87163869	0	3	3	3	0	0	0	0	0	0	3	0	3	3	4	0	2	6
chr11:87145464|87167516	0	0	0	0	2	0	0	0	0	0	5	2	0	4	0	2	0	3
chr11:87145464|87190159	0	2	2	0	0	3	0	0	0	0	0	0	0	0	0	0	0	4
chr11:87146934|87149363	0	2	0	2	0	0	2	2	2	0	0	0	0	0	0	0	2	5
chr11:87159821|87167516	3	0	0	0	4	0	0	0	4	3	2	3	4	3	0	2	2	7
chr11:87159821|87178028	0	0	0	3	3	2	0	2	0	0	2	0	0	4	4	0	2	2
chr11:87184884|87206953	3	3	0	0	0	0	0	0	0	0	0	3	2	6	0	0	2	3
chr11:87237130|87237575	0	0	4	0	3	0	0	6	4	2	2	0	0	6	2	0	3	15
chr11:87598863|87601172	0	3	2	0	3	0	0	3	2	0	0	0	2	6	5	0	2	5
chr11:88049977|88051332	0	2	2	0	2	0	0	4	0	0	2	0	0	0	0	0	0	4
chr11:88073057|88078555	3	0	0	0	0	5	0	2	0	2	0	2	3	0	0	3	0	4
chr11:89041448|89049900	2	0	0	2	2	2	0	0	0	0	0	0	0	0	0	3	4	8
chr11:89042162|89049900	0	2	0	0	0	0	0	2	0	0	0	0	2	4	0	2	0	4
chr11:90257520|90267581	0	0	0	0	0	4	0	0	0	7	3	3	0	5	0	5	4	6
chr11:90340787|90345978	2	6	3	3	3	0	0	6	0	0	5	2	6	0	2	0	6	4
chr11:93578666|93599398	0	0	0	0	2	0	0	2	2	0	0	0	0	2	0	0	0	0
chr11:93905159|93912458	0	3	8	11	7	7	0	9	4	0	0	6	3	2	3	4	5	16
chr11:93905159|93918947	0	0	0	0	2	0	0	3	0	0	0	0	2	2	0	3	4	3
chr11:93905159|93933958	6	4	4	2	0	5	0	0	4	0	0	0	0	0	0	3	6	8
chr11:93905163|93912458	0	0	0	0	0	0	2	0	0	2	0	2	0	2	2	0	0	2
chr11:94036600|94048558	0	0	0	0	0	2	0	3	0	0	0	0	3	3	0	0	4	10
chr11:94067893|94071686	2	4	0	0	2	0	0	2	0	2	0	3	0	0	0	2	0	3
chr11:94291511|94309691	0	0	0	0	0	0	0	2	0	0	0	3	2	2	0	2	3	2
chr11:94301505|94309691	0	0	5	2	0	3	0	0	0	2	2	5	0	2	2	5	5	3
chr11:95001310|95001913	0	3	4	0	4	0	0	2	4	0	3	5	0	3	0	3	3	5
chr11:95749000|95754055	0	0	2	0	0	3	2	2	0	2	4	0	0	0	0	0	2	2
chr11:95749000|95764327	2	0	0	0	0	0	0	3	0	0	0	0	0	3	0	0	2	2
chr11:96770639|96773222	2	0	4	2	0	0	0	0	0	0	0	0	0	0	0	0	0	0
chr11:97217791|97238258	0	0	0	0	0	0	0	0	0	0	0	2	0	0	0	0	4	3
chr11:97226729|97238258	0	0	0	0	0	0	2	0	0	0	0	0	0	0	0	0	3	3
chr11:97229830|97238258	4	8	5	7	10	4	6	7	5	0	0	6	4	9	6	8	4	21
chr11:97231889|97238258	0	0	0	0	0	2	0	4	0	2	2	0	4	5	2	0	5	5
chr11:97726705|97732755	0	0	0	2	0	3	0	0	0	2	0	0	0	4	0	0	0	4
chr11:98109494|98128376	3	3	0	0	5	0	0	0	2	3	0	0	0	0	0	0	3	7
chr11:98263470|98267858	0	2	0	3	2	0	0	0	0	0	0	0	2	3	0	3	0	3
chr12:100205685|100206233	0	8	0	0	0	12	0	0	0	0	0	0	0	0	0	12	0	25
chr12:100205688|100206233	0	0	0	0	0	0	0	0	0	0	3	4	3	0	0	4	3	7
chr12:100382121|100387194	0	0	0	0	0	0	0	0	0	0	3	0	0	5	2	0	0	0
chr12:100382121|100419570	0	0	0	0	0	0	0	0	0	2	2	0	0	0	0	0	0	0
chr12:100403357|100419570	0	0	0	0	0	3	0	0	0	3	0	2	0	0	0	0	0	2
chr12:100415135|100419570	0	2	2	0	0	0	0	0	0	0	0	0	0	0	0	0	0	0
chr12:100446860|100495440	0	2	5	0	0	0	0	8	0	3	0	7	4	2	0	0	8	12
chr12:100495272|100500230	0	0	2	2	3	0	0	0	0	3	0	0	0	2	0	0	3	0
chr12:100595815|100619641	8	8	20	10	5	14	0	10	7	17	11	11	23	18	17	11	12	19
chr12:100615997|100619641	4	5	7	6	11	8	4	5	2	4	6	6	6	8	11	10	12	32
chr12:100654047|100654489	0	0	0	0	0	0	0	0	0	0	2	0	2	0	3	0	0	2
chr12:101932968|101948439	0	2	4	0	2	0	0	0	0	0	2	0	0	4	2	3	0	3
chr12:101942117|101948439	0	0	0	0	0	0	0	0	0	0	0	0	0	4	2	0	0	4
chr12:101945400|101948439	3	6	2	2	2	3	0	4	3	4	0	0	0	3	0	0	2	4
chr12:102991350|103011292	0	8	0	0	2	6	0	0	3	3	0	0	2	0	0	2	7	9
chr12:102991350|103021876	62	77	79	63	75	79	5	75	47	81	83	93	56	73	98	50	90	225
chr12:102991350|103049923	0	2	0	3	2	0	0	6	2	2	4	3	0	0	0	3	0	2
chr12:102998597|103021876	0	0	0	0	0	0	0	0	0	0	0	0	2	0	2	0	0	2
chr12:103011200|103021876	0	0	3	0	4	0	0	5	4	3	2	3	4	5	0	3	0	6
chr12:103141772|103149081	4	0	0	3	0	0	0	4	3	0	0	3	2	0	0	2	2	3
chr12:105799651|105805008	2	8	7	4	12	6	0	5	0	7	5	4	3	9	6	4	8	20
chr12:106036540|106042892	0	0	3	0	0	0	0	3	3	7	0	0	3	0	0	2	2	6
chr12:107989465|107989827	0	2	7	3	0	0	0	0	5	0	2	0	2	0	7	0	4	7
chr12:107989465|107989830	2	6	6	4	7	0	5	5	5	5	3	6	4	8	12	8	9	18
chr12:108157754|108165172	14	18	24	13	17	20	0	12	27	25	20	0	0	22	19	20	31	57
chr12:108157754|108167395	0	0	0	0	0	0	0	0	0	0	2	0	4	0	4	0	2	0
chr12:108534654|108536322	0	0	0	0	0	0	0	0	0	0	0	0	0	0	0	0	3	2
chr12:109561108|109561313	0	0	0	4	2	0	0	2	0	0	0	0	0	0	0	0	0	0
chr12:109654286|109654432	0	0	0	0	0	0	0	0	0	3	0	2	0	0	0	0	0	0
chr12:109683699|109698715	0	0	0	2	0	0	0	3	0	4	0	0	2	0	2	0	0	0
chr12:109718114|109718499	0	0	5	7	13	4	0	5	4	2	4	0	2	9	5	5	10	5
chr12:109734563|109737807	0	0	2	2	2	0	2	0	0	0	0	0	0	2	0	0	6	0
chr12:110544075|110554896	0	0	0	0	0	0	0	0	0	2	0	0	0	0	0	0	2	2
chr12:110545595|110561468	2	0	3	0	0	0	0	0	0	0	2	0	0	2	3	0	2	2
chr12:110651799|110652142	0	0	4	5	0	0	2	0	0	2	8	4	2	0	3	0	4	12
chr12:110896087|110954822	0	0	0	2	0	2	0	0	0	0	0	0	0	0	0	0	0	0
chr12:111219811|111243538	0	6	0	0	3	4	0	0	0	0	3	2	0	5	2	0	3	5
chr12:111336026|111345623	0	2	0	0	0	0	0	0	0	0	2	2	0	0	0	0	2	3
chr12:111592577|111604564	2	2	0	2	0	0	0	0	2	3	4	0	3	2	0	0	4	3
chr12:111592577|111618383	15	9	15	12	9	5	6	5	5	12	8	12	2	12	21	10	10	35
chr12:111592577|111624543	0	0	0	3	0	0	0	0	0	3	0	0	0	0	2	0	2	3
chr12:111592577|111629115	0	5	2	0	5	0	0	0	0	0	2	0	2	0	0	0	3	6
chr12:111592577|111633834	0	0	0	0	0	0	0	0	0	0	0	0	0	0	0	0	3	2
chr12:111592577|111640040	0	2	0	0	0	0	0	0	2	2	0	2	0	0	2	3	0	8
chr12:111778020|111789459	0	0	2	2	0	0	0	2	2	0	0	0	2	0	5	0	2	3
chr12:111785444|111787596	0	0	0	0	0	0	0	3	0	4	2	0	0	0	0	0	2	3
chr12:111858210|111872433	29	29	44	29	32	39	0	51	36	44	31	30	31	41	46	32	38	104
chr12:111866415|111872433	0	0	0	2	2	0	0	0	0	0	0	0	2	0	0	0	0	0
chr12:11271729|11290891	0	0	3	2	0	3	0	0	2	4	3	0	3	2	0	4	2	3
chr12:113112146|113123234	0	0	0	0	0	0	0	0	0	0	0	0	2	0	0	0	2	3
chr12:116317830|116324210	21	35	32	13	20	21	7	40	20	24	29	27	20	27	26	19	25	66
chr12:116317830|116348314	0	6	2	0	0	0	0	0	0	7	2	4	6	4	4	2	5	8
chr12:116346504|116357934	3	0	4	0	4	3	0	5	0	3	0	2	3	0	3	2	2	11
chr12:117575555|117595307	2	0	0	7	0	2	0	0	0	3	0	0	0	0	0	3	2	5
chr12:11871835|11884915	0	4	0	4	2	0	0	0	0	0	3	4	3	0	0	7	0	3
chr12:13230292|13239178	0	0	0	0	0	0	0	2	2	2	0	0	0	0	3	0	0	0
chr12:13285183|13310304	0	3	2	0	0	2	0	0	0	0	0	0	2	0	0	0	0	0
chr12:13317698|13336410	0	0	3	0	0	0	0	0	0	2	0	0	0	0	0	2	0	5
chr12:13374696|13415731	0	3	0	0	0	0	0	2	0	0	0	0	0	0	2	2	0	3
chr12:13390925|13393532	2	2	4	2	0	0	0	0	0	0	3	0	0	2	0	3	0	5
chr12:13482386|13484044	6	2	6	4	3	6	0	2	3	2	5	0	4	8	7	2	4	14
chr12:17277198|17278543	0	0	0	0	0	0	0	0	0	0	2	0	0	0	0	2	0	2
chr12:17402073|17406896	2	0	2	0	0	0	0	0	0	0	0	0	4	0	0	0	0	3
chr12:21217975|21230956	0	0	0	2	2	3	0	0	0	0	2	2	0	2	5	0	4	4
chr12:21217975|21239649	3	0	0	5	0	0	0	0	0	0	0	0	0	0	6	0	2	4
chr12:24504947|24523201	0	0	4	0	0	0	0	0	0	0	0	0	0	2	3	0	0	9
chr12:24854879|24882794	4	10	6	7	8	2	2	5	3	4	9	3	4	5	4	7	12	23
chr12:24854879|24924294	0	0	3	0	3	0	0	0	2	2	2	0	0	0	3	0	0	5
chr12:24878191|24882794	16	17	16	10	12	7	0	8	6	8	8	12	9	16	14	14	9	22
chr12:24878191|24924294	41	91	71	78	53	78	8	84	75	76	63	70	57	70	82	61	94	202
chr12:24878191|24924819	4	0	0	2	0	0	0	0	0	0	3	4	0	0	0	0	0	3
chr12:24878191|24934622	27	27	49	27	42	40	13	27	19	32	28	40	19	35	43	28	38	82
chr12:24878191|24939348	7	8	17	11	6	7	0	6	7	6	11	17	9	9	11	9	12	29
chr12:28859252|28867153	7	6	6	5	7	6	2	2	2	0	5	8	6	8	5	4	8	11
chr12:29811373|29827831	0	3	0	3	0	0	0	3	0	0	0	0	0	0	2	2	0	8
chr12:29836350|29855283	0	0	0	0	0	0	0	0	0	0	0	0	0	3	2	0	0	3
chr12:29849245|29855283	0	3	5	4	0	0	0	2	3	2	2	3	5	2	0	5	3	14
chr12:29849245|29895314	0	0	0	0	3	0	0	0	0	0	6	2	0	4	7	2	2	4
chr12:29866828|29867876	0	0	0	0	0	0	0	0	0	0	0	0	2	0	2	0	0	2
chr12:29866828|29886185	4	5	5	0	0	3	0	3	2	2	0	3	4	5	2	4	3	7
chr12:30257966|30288315	4	3	6	0	2	0	2	3	0	0	3	3	3	0	6	0	6	8
chr12:31617075|31626876	3	2	2	0	0	6	0	0	4	0	2	0	0	0	3	0	2	5
chr12:31624115|31630893	0	0	3	0	0	0	0	0	0	0	0	3	0	0	0	0	2	2
chr12:31760847|31802483	4	0	5	6	9	5	0	10	2	8	3	9	3	6	7	5	8	6
chr12:31760847|31820206	2	0	0	0	4	0	0	0	0	3	0	0	0	0	0	0	2	6
chr12:31760847|31839854	6	2	0	0	3	0	0	3	2	6	0	5	0	5	5	3	0	5
chr12:31760847|31900973	0	0	3	0	0	0	0	3	0	0	0	0	0	2	2	0	4	6
chr12:31790847|31802483	2	6	3	5	3	2	0	4	0	0	12	3	0	7	5	0	3	14
chr12:31820125|31839854	2	2	0	0	0	2	0	0	0	0	0	0	0	0	0	0	0	2
chr12:31833182|31839854	0	0	0	0	0	0	0	2	0	0	2	0	0	0	0	0	3	3
chr12:3237285|3238112	5	11	10	6	7	15	3	18	8	12	8	10	13	9	27	15	5	31
chr12:34373878|34393405	0	0	0	0	2	0	0	2	0	0	0	0	0	0	0	0	3	2
chr12:34373878|34402867	3	5	3	4	3	3	0	5	3	9	2	3	4	3	7	2	4	8
chr12:34373878|34431989	4	3	0	2	2	0	0	0	0	0	0	2	0	0	4	0	0	3
chr12:34373878|34433231	0	4	2	2	3	0	0	0	2	0	0	0	0	7	3	0	8	2
chr12:3442474|3457209	14	11	8	0	6	5	3	6	0	14	3	3	8	7	11	4	7	13
chr12:3442474|3474613	2	0	3	0	0	2	0	4	0	0	5	5	0	2	0	0	0	9
chr12:3442474|3484608	0	2	2	2	0	0	0	2	0	0	0	0	0	0	5	2	3	4
chr12:3442474|3496936	2	0	2	5	0	2	0	2	5	0	2	0	0	2	0	2	0	7
chr12:34429498|34437378	3	4	0	0	0	0	0	3	0	2	0	0	2	3	2	2	0	8
chr12:35078900|35086984	0	0	8	2	3	4	0	3	2	4	5	3	0	2	2	5	6	5
chr12:35078900|35092913	0	2	0	3	0	0	0	4	0	0	0	3	0	4	3	0	0	6
chr12:3589171|3596862	0	3	0	3	0	0	0	4	0	0	2	0	0	0	0	0	2	4
chr12:3596649|3648389	4	3	2	5	3	3	0	3	5	2	8	3	0	5	9	5	3	15
chr12:36021801|36024072	0	0	2	0	0	0	0	0	0	2	0	2	0	0	0	0	0	0
chr12:3617606|3644022	0	3	0	0	0	0	0	2	2	0	0	0	0	2	0	0	0	0
chr12:3617606|3648389	88	121	128	113	111	77	28	94	77	116	112	104	93	119	106	100	134	337
chr12:3617606|3686862	8	24	30	11	25	23	0	25	17	24	22	17	20	20	20	22	26	56
chr12:3617606|3718489	0	3	2	0	0	2	0	0	0	0	0	2	0	0	0	0	0	0
chr12:3632810|3648389	5	5	4	6	10	4	0	13	4	9	3	7	5	4	3	7	5	15
chr12:3718412|3754116	0	0	0	0	0	0	0	0	0	2	2	0	0	0	0	0	0	0
chr12:3734939|3754116	0	0	0	3	0	0	2	2	0	2	0	0	0	2	0	0	0	0
chr12:3749470|3751907	0	0	4	3	0	0	3	0	3	0	0	0	3	0	3	2	0	6
chr12:38100364|38127383	0	0	0	0	2	0	0	0	0	2	0	0	0	3	0	3	2	3
chr12:38114533|38127383	0	3	2	0	0	0	0	0	0	4	0	2	0	0	0	0	0	0
chr12:38139405|38173843	0	0	0	0	0	0	0	0	0	0	0	0	0	0	0	0	2	2
chr12:38147503|38190134	3	2	3	0	0	0	0	0	0	2	2	0	0	0	0	0	0	0
chr12:38147503|38228123	4	2	3	3	2	2	0	4	3	3	2	5	3	0	4	0	3	3
chr12:38173727|38228123	3	2	4	3	5	5	0	3	3	2	2	0	0	0	2	0	2	5
chr12:3835027|3873428	5	7	11	12	7	7	0	3	8	7	6	7	8	7	15	6	12	35
chr12:38438539|38438734	0	0	0	2	4	0	0	0	4	0	3	3	6	0	0	0	4	9
chr12:3865985|3873428	2	0	0	0	0	0	2	0	0	0	0	0	2	0	0	0	2	2
chr12:40621221|40631618	0	0	3	2	5	0	0	0	0	4	0	0	0	5	0	0	2	3
chr12:40621221|40640445	6	3	8	0	2	5	3	3	2	5	5	3	0	6	5	5	3	14
chr12:40621221|40649489	5	5	4	2	7	3	0	2	0	3	2	0	5	0	4	0	9	13
chr12:40626337|40640445	0	2	0	3	0	3	0	0	4	0	2	5	0	0	0	3	0	0
chr12:40626337|40649489	0	0	2	0	5	4	0	0	0	4	3	6	3	0	3	0	5	8
chr12:40631522|40640445	11	3	11	7	4	4	0	9	5	11	8	7	12	11	6	8	8	22
chr12:40631522|40649489	0	2	0	0	2	0	0	2	0	0	2	0	3	0	0	5	0	4
chr12:40640361|40676790	0	0	0	0	0	0	0	2	3	0	0	0	0	0	0	0	0	0
chr12:40668406|40676790	9	11	16	9	5	12	0	22	6	30	12	15	9	17	14	25	24	43
chr12:4263434|4278219	0	0	4	0	0	0	0	0	3	3	3	3	0	0	0	0	0	0
chr12:4306424|4315865	0	0	0	0	0	0	0	0	0	2	3	0	0	0	0	0	4	3
chr12:4306424|4344502	0	2	4	0	0	0	0	0	0	0	0	0	0	0	3	0	0	0
chr12:43942195|44007841	2	0	4	0	0	0	0	2	0	0	0	0	0	0	0	0	0	0
chr12:44282578|44308114	3	2	0	0	0	0	0	0	0	0	0	0	0	0	0	0	2	0
chr12:44295898|44308114	3	4	6	0	3	0	0	3	3	2	4	2	2	4	7	0	0	3
chr12:44387900|44388055	0	0	2	0	0	0	0	3	0	4	0	2	0	3	0	0	2	0
chr12:4630637|4633562	0	2	0	0	0	0	0	0	0	0	7	0	0	3	0	3	0	3
chr12:4744457|4745158	0	2	4	0	2	0	0	0	0	0	4	0	3	0	3	3	3	0
chr12:4762327|4764147	20	8	23	11	21	15	2	20	14	18	19	26	12	32	21	12	29	40
chr12:4937387|4945022	0	0	0	0	0	0	0	0	0	0	0	0	0	2	2	0	0	4
chr12:4937387|4954657	2	3	2	5	0	0	0	0	0	2	0	3	0	3	0	3	0	6
chr12:4937387|4978588	2	0	2	0	0	0	0	2	0	2	0	0	0	0	0	0	0	7
chr12:4937387|4991058	0	0	3	2	0	0	0	0	0	2	0	2	0	0	0	0	2	0
chr12:4961218|4978588	0	7	4	4	2	2	0	4	3	3	0	0	0	0	4	0	0	4
chr12:4961218|4991058	0	0	0	0	0	5	0	0	0	0	0	0	0	0	2	0	2	2
chr12:4961218|5006791	6	13	17	19	9	27	0	13	0	16	21	17	14	7	14	14	26	42
chr12:4961218|5013984	0	3	3	5	0	2	0	8	0	0	0	0	3	3	0	3	2	10
chr12:4961218|5013999	0	0	2	3	3	2	0	4	2	0	0	3	5	2	0	0	4	4
chr12:50419853|50428234	4	4	5	9	0	4	3	7	2	3	0	6	3	9	10	4	3	14
chr12:51389282|51393910	0	0	0	2	2	0	0	0	0	0	0	0	2	0	0	0	0	4
chr12:51619814|51661713	3	3	6	3	0	5	0	2	0	2	4	2	0	6	2	3	2	8
chr12:51621780|51661713	0	2	4	2	4	2	0	0	4	4	3	2	0	5	2	8	10	5
chr12:51643104|51661713	2	0	3	0	0	0	0	2	0	0	0	0	0	0	0	0	3	0
chr12:51647994|51661713	2	2	5	3	0	2	0	4	0	4	6	3	3	0	3	0	3	6
chr12:51716942|51723048	5	4	9	10	7	2	7	3	0	3	4	2	3	3	4	3	5	4
chr12:51762424|51764077	3	2	0	0	0	0	0	0	0	0	0	2	0	0	0	0	0	0
chr12:51772274|51772705	2	2	0	0	3	2	2	0	0	3	0	4	2	0	2	2	0	4
chr12:52516079|52519967	9	12	12	4	5	11	2	12	3	14	11	6	8	11	12	10	11	37
chr12:52516079|52542636	13	14	17	11	10	11	2	6	13	13	14	12	13	11	11	8	13	37
chr12:52795837|52796200	0	0	0	0	2	2	0	0	0	0	0	0	0	0	0	2	0	0
chr12:52937135|52938506	0	2	3	2	4	2	2	0	6	2	0	0	5	0	3	5	3	7
chr12:53010474|53025841	0	0	3	0	0	0	0	0	0	0	0	0	4	0	0	0	2	5
chr12:53069107|53104730	0	0	0	0	0	0	0	0	0	0	0	0	0	0	0	0	3	2
chr12:53139381|53142768	5	12	8	14	10	6	2	8	7	4	10	11	5	11	8	7	20	27
chr12:53139381|53147983	0	3	0	0	0	2	0	0	2	0	4	2	0	3	0	0	3	7
chr12:53139381|53148170	0	0	3	0	0	0	0	3	2	2	0	0	0	0	0	3	3	0
chr12:53501034|53501440	0	0	0	0	6	0	0	3	0	2	4	2	0	0	0	0	2	4
chr12:53501034|53640536	0	2	0	0	0	0	0	4	0	0	2	3	0	0	0	0	2	0
chr12:5451681|5452852	0	2	0	2	3	0	0	3	2	0	4	0	3	0	2	0	0	8
chr12:55057242|55061193	0	2	0	2	0	3	0	0	0	0	0	5	0	0	0	0	0	2
chr12:55057242|55063109	0	2	3	0	4	0	0	0	0	0	0	2	0	0	2	0	0	0
chr12:55407469|55414498	4	3	2	0	2	0	0	2	0	0	5	2	0	4	2	6	2	6
chr12:55676404|55677265	0	0	0	0	3	2	0	0	2	4	2	2	0	0	0	0	0	0
chr12:55697839|55709707	0	0	2	0	0	0	0	0	0	0	0	0	0	2	5	0	2	2
chr12:55738211|55739569	0	0	0	0	0	0	0	0	0	0	0	4	0	0	0	2	0	5
chr12:55770619|55795776	2	0	0	0	0	3	0	0	0	0	0	0	0	2	0	2	2	5
chr12:55776019|55795776	0	2	0	2	0	2	0	5	0	0	2	4	0	4	4	2	6	3
chr12:55782782|55795776	0	0	0	0	3	2	0	0	5	3	3	0	0	0	0	0	2	3
chr12:55786170|55795776	3	5	3	4	3	2	0	3	3	0	0	2	2	5	3	0	3	4
chr12:57303345|57307464	0	0	0	0	0	0	0	0	0	2	0	2	0	0	0	0	3	5
chr12:57303345|57332459	0	0	0	0	3	0	0	0	0	2	0	2	0	0	0	0	0	0
chr12:57303345|57364234	0	0	0	0	0	0	0	0	2	0	0	0	0	0	0	0	2	3
chr12:57325524|57332459	2	0	2	0	0	0	0	0	2	0	2	0	0	3	0	0	0	0
chr12:57325524|57364234	0	0	3	3	4	0	0	0	0	0	2	3	0	0	4	2	9	2
chr12:5748378|5885707	0	2	3	0	0	0	0	0	0	0	0	0	0	0	0	0	0	0
chr12:58997136|59002055	0	0	0	0	0	0	0	0	0	0	0	0	0	0	2	2	0	2
chr12:59050268|59051708	6	9	4	4	2	4	3	11	3	6	4	3	3	6	3	0	9	11
chr12:61669480|61669654	3	0	2	2	2	0	3	4	3	0	2	0	0	3	5	3	0	6
chr12:61839408|61851035	2	3	2	0	0	0	0	3	0	0	0	0	0	0	0	2	0	0
chr12:61839408|61858270	0	0	0	0	0	0	0	0	0	0	0	0	0	0	0	0	3	4
chr12:66550481|66655437	0	2	0	0	0	0	0	0	0	3	2	0	0	4	0	0	2	8
chr12:66629905|66655437	0	0	0	3	0	2	0	0	0	3	0	0	0	0	3	0	2	0
chr12:69302324|69303962	0	0	0	2	0	4	0	3	3	0	0	0	0	2	0	2	2	4
chr12:69341573|69344155	0	0	2	0	4	0	0	0	0	2	2	0	0	0	4	2	6	4
chr12:69603476|69610826	2	4	3	0	0	0	2	2	0	3	6	0	0	2	0	2	0	2
chr12:69627217|69658078	0	0	0	2	0	2	0	0	0	0	0	0	0	0	2	0	0	0
chr12:69632060|69658078	3	2	4	0	0	0	0	3	7	3	6	5	2	3	7	0	2	11
chr12:69640054|69658078	3	0	0	0	2	2	0	0	0	0	0	0	0	0	0	0	0	2
chr12:69811274|69818498	0	0	0	0	0	0	0	0	0	0	0	0	0	0	0	0	3	3
chr12:70020834|70025481	2	0	0	0	0	0	0	2	4	0	0	2	0	4	0	3	5	0
chr12:70078112|70102854	0	0	3	0	0	2	0	3	0	0	0	0	0	0	0	3	0	2
chr12:71074936|71076069	0	0	2	0	0	0	0	0	0	3	0	4	0	0	3	0	0	7
chr12:72303657|72308929	0	5	4	0	4	5	0	8	2	8	4	5	5	3	11	5	5	12
chr12:73168000|73219142	4	5	8	3	5	3	4	5	8	8	8	2	6	3	6	7	5	15
chr12:73179205|73219142	3	11	3	0	4	5	2	0	10	9	5	5	0	0	0	5	8	9
chr12:73181784|73219142	0	0	0	0	0	0	0	0	2	0	2	4	0	0	0	0	0	2
chr12:73926557|73928298	2	2	2	6	2	3	0	4	4	0	4	0	0	6	6	0	4	4
chr12:73926557|73932476	0	0	0	2	0	0	0	0	0	0	0	0	3	2	0	0	2	0
chr12:74155177|74162876	4	0	0	0	2	3	0	4	2	3	3	4	0	0	0	0	0	9
chr12:74162056|74238370	2	0	0	0	0	2	0	3	0	0	2	0	0	2	2	0	3	9
chr12:75087405|75154281	0	2	0	0	0	0	0	0	5	0	2	2	0	2	0	0	0	2
chr12:75114191|75154281	2	2	0	2	0	3	2	2	0	0	2	2	0	4	2	2	2	5
chr12:76031276|76039085	2	0	0	0	0	0	0	0	0	0	0	0	0	3	0	0	2	5
chr12:77277361|77332329	2	6	4	0	0	0	0	3	2	0	2	4	0	5	3	2	2	9
chr12:77277361|77365359	0	0	3	0	2	3	0	5	0	2	2	0	0	0	0	0	0	2
chr12:77323845|77332329	10	28	27	18	30	18	0	15	9	11	14	11	14	23	16	11	30	51
chr12:77323845|77365359	0	0	0	0	3	2	0	2	0	2	3	0	0	0	0	0	0	3
chr12:77331896|77332329	4	2	4	4	4	0	0	0	5	0	2	4	3	7	7	2	4	10
chr12:77331896|77365359	0	7	3	0	3	0	0	2	2	0	2	4	0	5	2	0	3	9
chr12:77448473|77450276	0	0	0	0	0	0	0	3	0	0	2	0	2	2	0	0	0	2
chr12:78343352|78412433	2	0	0	0	2	0	0	2	0	0	0	0	0	0	0	2	0	4
chr12:78343352|78435212	0	0	0	0	0	0	0	2	0	0	0	0	3	0	4	0	0	2
chr12:78454757|78504751	6	4	2	0	8	0	0	0	3	4	0	5	3	0	4	6	0	5
chr12:78454757|78562898	0	0	2	2	0	0	0	0	0	0	0	0	2	0	2	0	0	0
chr12:78590534|78627260	3	5	0	0	2	0	0	2	4	2	0	3	0	0	5	3	3	9
chr12:78590534|78637579	2	9	12	2	4	6	2	5	2	12	13	2	5	7	11	7	10	8
chr12:80397653|80404698	2	3	0	0	0	0	0	0	2	0	0	2	4	2	2	0	5	2
chr12:81314260|81316104	5	4	6	6	9	8	2	8	0	0	7	0	5	8	8	6	11	13
chr12:81474587|81481002	0	0	0	0	0	0	0	4	0	3	0	0	2	0	2	0	0	0
chr12:81474587|81510965	3	6	18	9	14	6	0	4	4	17	7	6	4	13	9	7	13	21
chr12:82234463|82237255	3	0	3	0	0	2	0	0	2	0	0	5	0	0	0	0	2	6
chr12:82234463|82240860	0	0	0	0	0	0	0	0	0	0	0	0	0	0	0	0	2	2
chr12:82311349|82342499	0	0	0	0	3	0	0	0	0	2	0	0	2	0	2	2	2	2
chr12:82340662|82342499	6	5	5	15	5	6	3	11	3	12	9	7	0	11	5	9	13	28
chr12:82340662|82363131	0	0	3	0	2	0	0	0	0	0	0	0	0	0	0	0	4	2
chr12:82340662|82372542	0	0	0	0	0	2	0	0	0	0	2	0	0	2	2	0	3	0
chr12:82357233|82372542	4	12	6	5	4	5	5	6	6	7	3	4	3	5	6	4	7	23
chr12:82357233|82387712	0	2	5	0	0	3	0	4	0	5	2	2	2	2	2	0	6	6
chr12:8268364|8275890	0	3	0	0	0	0	0	0	0	0	2	0	0	0	0	0	2	2
chr12:83091748|83116299	0	0	3	0	0	2	0	0	0	0	3	3	0	0	0	2	0	3
chr12:83256468|83260883	0	0	0	0	0	0	0	0	0	3	0	2	0	0	0	0	0	3
chr12:83574632|83575136	0	5	2	0	2	3	0	2	0	0	3	0	0	3	0	0	0	6
chr12:83990494|84009966	2	2	13	9	5	8	6	11	8	10	4	0	9	7	6	3	14	33
chr12:84121283|84136637	0	0	0	0	0	0	0	2	2	0	0	0	3	0	0	0	0	3
chr12:84124475|84131387	0	0	0	0	0	0	0	0	0	2	2	0	0	0	0	0	0	2
chr12:84124475|84136637	2	0	7	5	3	3	3	5	3	3	4	6	4	7	0	4	8	10
chr12:84171460|84174423	5	3	0	4	2	4	5	2	0	0	2	3	0	0	5	4	3	12
chr12:84292284|84298202	3	3	3	3	0	0	0	4	3	0	2	2	0	2	2	0	0	6
chr12:84934152|84951381	4	0	5	0	0	0	0	2	2	2	0	0	0	4	4	0	3	7
chr12:84940160|84951381	0	0	0	2	2	0	0	0	0	0	0	0	0	0	0	0	0	0
chr12:85012889|85015593	2	0	3	0	0	0	0	0	0	0	2	2	0	3	0	0	0	5
chr12:85028770|85030887	2	0	0	0	0	0	0	3	0	3	0	0	2	2	0	0	0	0
chr12:85028770|85034034	7	3	2	2	8	10	3	9	4	9	7	2	5	8	7	6	9	21
chr12:85033917|85043060	0	0	0	0	0	0	0	0	0	2	2	0	0	0	0	0	0	0
chr12:85049692|85050372	0	4	0	0	0	0	0	0	0	3	2	0	0	0	0	0	0	2
chr12:85121987|85123871	0	0	0	0	0	0	0	0	0	3	0	0	0	2	3	3	0	0
chr12:85240798|85250373	0	0	0	0	0	3	3	3	0	4	3	3	2	2	0	2	0	2
chr12:85312946|85314602	0	0	0	0	0	0	0	0	0	0	0	0	2	0	0	0	4	2
chr12:85857380|85879475	0	3	3	3	2	0	0	5	3	2	2	3	2	6	6	0	8	7
chr12:85863564|85879475	0	12	9	3	7	2	2	7	4	4	7	0	5	6	11	2	0	18
chr12:85863564|85892210	2	3	0	0	0	4	0	0	0	2	0	0	0	4	0	0	0	0
chr12:85863564|85899484	0	0	0	0	0	0	0	2	0	0	0	0	0	0	3	0	2	2
chr12:85876491|85879475	0	3	0	2	2	0	2	0	0	0	3	3	0	2	0	0	0	2
chr12:85925640|85939510	0	0	0	0	0	0	0	0	0	0	0	0	0	2	2	0	0	0
chr12:86256868|86269061	4	5	7	6	9	12	0	10	0	4	7	9	14	11	7	10	10	28
chr12:86260577|86269061	2	3	0	4	3	2	2	3	4	0	4	5	5	6	9	6	2	4
chr12:8698091|8706041	4	6	4	3	2	7	2	6	4	2	4	0	6	0	3	0	6	6
chr12:87336032|87346801	3	0	0	2	0	3	0	0	0	0	0	0	0	0	2	0	0	0
chr12:89187022|89193207	4	6	0	3	5	2	0	0	0	6	2	3	3	2	9	4	8	8
chr12:89187022|89260521	0	0	5	0	0	0	0	0	3	2	0	0	2	3	0	0	5	5
chr12:89187022|89533010	0	3	0	0	2	5	4	0	2	4	0	3	0	0	5	2	4	5
chr12:89254674|89260521	0	0	0	0	0	0	0	0	0	0	0	0	4	0	0	0	5	3
chr12:89503018|89533010	0	0	4	0	2	0	0	0	2	0	0	0	0	0	0	3	0	5
chr12:89976347|89983541	2	0	0	0	2	2	0	0	2	0	2	0	3	2	0	0	0	0
chr12:89976347|90204818	0	0	4	0	0	2	0	0	0	3	2	0	0	0	4	0	0	3
chr12:90168920|90204818	0	0	0	0	0	0	0	0	0	0	0	0	0	0	0	0	3	2
chr12:98489905|98496310	0	0	0	0	0	0	2	0	0	2	4	0	0	4	4	2	2	6
chr12:98489905|98518832	9	11	15	8	5	10	10	6	11	14	9	14	10	10	21	10	13	35
chr12:98518498|98518832	0	0	0	0	0	2	0	0	0	0	3	2	0	3	2	0	4	4
chr12:98658213|98664305	0	0	2	0	2	0	0	3	0	0	0	0	0	2	2	0	0	2
chr12:98758512|98760410	0	0	0	0	4	0	0	2	2	0	0	0	0	0	0	0	2	3
chr12:98792024|98794619	3	5	5	3	5	3	0	3	7	3	2	5	0	5	9	6	4	14
chr12:98851382|98882074	0	0	0	0	0	3	0	0	0	2	3	0	0	0	0	0	0	3
chr12:98946569|98964607	0	0	0	0	0	0	0	0	0	3	2	3	0	0	3	2	0	7
chr12:99289870|99291301	0	0	0	2	2	0	0	0	2	0	0	0	0	2	0	0	4	0
chr12:99388361|99388917	0	6	5	0	2	3	0	0	0	3	0	0	0	4	0	0	4	8
chr13:100126587|100137572	3	7	0	0	0	2	0	5	0	5	6	3	3	0	5	4	4	10
chr13:101757326|101758039	0	3	0	3	0	3	3	0	2	2	0	0	0	2	2	0	0	0
chr13:103884143|103889285	14	16	14	13	14	9	3	8	16	18	7	27	6	18	10	8	20	46
chr13:104294447|104314383	0	4	3	0	0	2	0	0	0	2	0	0	0	0	2	0	2	6
chr13:104294447|104400006	2	0	0	2	2	2	0	0	0	0	3	0	3	0	0	0	0	9
chr13:105246663|105271039	0	0	2	3	0	0	0	0	2	0	0	0	0	2	0	0	2	3
chr13:106812208|106847459	0	6	0	3	0	0	0	3	0	4	2	0	2	3	3	0	0	4
chr13:106812208|106848336	0	0	5	0	4	2	0	8	0	0	6	4	0	6	6	0	7	7
chr13:106812208|106860937	0	0	0	0	0	0	0	2	3	0	0	0	0	0	0	0	0	0
chr13:106842089|106860937	0	3	2	0	0	0	0	0	0	3	0	0	0	0	0	0	0	2
chr13:106842089|106886757	0	0	0	0	0	0	0	0	3	0	0	0	0	0	0	2	3	0
chr13:106870675|106886757	0	0	0	0	2	0	0	0	3	0	0	0	3	0	0	0	4	4
chr13:106910200|106910816	2	2	0	0	2	0	2	0	0	0	0	0	0	0	0	0	2	0
chr13:107738372|107748363	0	3	5	0	0	2	2	7	4	0	2	0	0	3	0	0	0	9
chr13:107769560|107788009	2	2	4	3	4	0	0	3	0	2	3	0	2	5	6	0	3	7
chr13:109439584|109442353	0	4	0	0	0	0	0	0	0	0	0	0	2	0	2	0	0	2
chr13:109740387|109772680	3	0	0	0	6	3	0	2	3	7	2	0	4	0	4	2	0	8
chr13:109933868|109939361	0	4	3	2	0	3	3	2	3	4	8	3	3	8	6	0	5	6
chr13:11646493|11649864	0	0	2	0	0	0	0	0	0	0	6	3	0	0	0	3	4	4
chr13:11680966|11688013	16	24	18	19	10	19	4	27	18	24	19	8	21	27	26	19	28	68
chr13:11680966|11700868	0	0	0	0	0	0	0	0	0	0	0	0	0	0	0	3	0	2
chr13:11690292|11700868	0	0	0	3	0	0	0	0	0	0	2	0	0	0	0	3	2	2
chr13:11737722|11742080	0	2	3	0	0	0	0	0	0	0	0	0	2	0	0	0	2	0
chr13:11745178|11745759	0	0	0	0	0	0	0	0	0	0	0	2	0	0	0	2	2	2
chr13:11759671|11785141	33	20	34	12	30	16	14	28	18	23	14	27	28	35	21	26	21	84
chr13:117656606|117657029	0	0	0	0	0	0	0	0	0	0	0	0	0	0	0	2	0	2
chr13:11769852|11785141	2	0	6	5	3	7	0	3	8	7	3	0	9	6	2	0	6	19
chr13:117809907|117902893	0	0	0	0	0	0	0	0	0	0	0	0	0	0	0	0	2	3
chr13:11824274|11853190	0	0	0	0	0	0	0	0	4	0	3	0	2	0	0	3	0	3
chr13:119381676|119396976	0	4	0	0	2	3	0	0	0	0	3	0	0	3	2	0	0	3
chr13:119381676|119404754	0	2	2	0	0	0	0	0	0	3	3	4	0	2	3	2	0	5
chr13:119430160|119440871	2	0	0	0	0	0	0	0	0	5	0	0	0	0	2	0	5	10
chr13:119775767|119790287	0	0	0	0	0	0	0	0	0	0	0	0	0	0	0	0	2	2
chr13:13725814|13730481	0	0	0	0	0	0	0	0	0	0	0	0	0	0	0	0	3	3
chr13:14278278|14311790	0	5	0	2	0	2	0	2	3	3	0	3	2	0	0	0	3	0
chr13:14285548|14300447	0	5	9	2	4	3	0	3	2	5	6	5	7	9	0	5	4	7
chr13:14297270|14300447	0	0	0	2	0	0	0	0	0	0	0	0	0	2	2	0	3	2
chr13:14429331|14434491	0	0	0	0	0	0	0	2	0	0	0	0	0	0	0	3	0	2
chr13:15641069|15662530	0	0	2	2	2	0	0	0	0	2	0	2	4	0	4	0	2	3
chr13:15775350|15796681	0	0	3	0	0	4	0	0	0	5	2	3	0	0	0	2	0	3
chr13:15908686|15916647	0	0	0	0	0	2	0	0	0	2	0	0	0	2	4	0	4	4
chr13:17738917|17772957	0	0	0	0	0	2	0	2	0	7	5	0	3	3	0	0	0	4
chr13:17750257|17772957	3	8	4	2	6	7	0	0	4	0	4	5	0	2	6	0	9	11
chr13:17763104|17772957	2	3	2	9	3	5	3	7	4	6	2	5	5	11	3	6	8	12
chr13:18782647|18794392	0	0	0	0	2	4	0	0	0	0	0	0	0	2	2	2	3	4
chr13:18791587|18814293	0	3	2	0	0	0	0	0	0	0	2	0	0	0	0	0	2	4
chr13:18810432|18814293	3	0	0	4	2	4	3	4	9	2	3	5	7	4	4	4	3	19
chr13:19584029|19594655	0	2	4	2	2	0	0	0	0	2	0	0	0	2	3	0	2	4
chr13:20274520|20290493	0	0	0	0	0	0	0	0	0	0	0	0	0	0	2	3	2	0
chr13:24164801|24178257	0	0	2	0	0	0	0	0	0	0	0	0	0	0	0	2	4	3
chr13:25102333|25119406	2	6	6	0	4	0	4	2	5	6	5	7	2	6	0	3	7	16
chr13:29691599|29854941	0	2	0	0	0	0	0	0	0	2	2	2	0	5	0	0	0	0
chr13:29709095|29777301	0	0	0	0	0	0	0	0	0	0	0	0	3	2	0	0	0	0
chr13:29909173|29920225	0	0	0	2	0	3	0	0	0	3	0	0	0	0	0	0	2	5
chr13:30856654|30886314	0	0	0	0	0	0	0	0	0	0	0	0	0	0	0	0	2	2
chr13:32225135|32234397	0	0	0	2	0	3	2	0	0	2	0	2	0	0	0	0	2	5
chr13:3556314|3557057	4	0	0	0	2	0	0	3	3	2	2	3	2	2	3	5	5	2
chr13:35790101|35816575	4	9	10	11	10	16	5	11	7	8	6	11	13	19	8	12	13	32
chr13:35815909|35816575	15	24	18	15	14	14	13	21	12	26	13	16	9	30	22	22	37	77
chr13:36207576|36246494	0	0	0	0	0	0	0	0	0	0	0	0	2	2	0	0	0	2
chr13:36207627|36246494	6	7	6	2	10	7	6	5	5	9	5	10	13	11	14	9	10	18
chr13:36207627|36342097	0	3	5	2	5	3	2	4	2	0	7	0	0	4	2	0	3	9
chr13:36232122|36246494	10	7	7	9	7	6	4	7	7	8	6	5	7	10	11	5	15	29
chr13:36232122|36342097	2	11	4	3	4	0	3	7	0	2	7	9	5	5	4	8	12	9
chr13:37888871|37899787	3	3	0	0	3	0	0	3	4	3	3	4	0	5	2	0	6	3
chr13:42055400|42055542	2	0	4	3	0	3	0	0	3	0	8	0	0	4	3	3	2	5
chr13:42055400|42123213	0	0	0	0	0	0	0	0	0	0	0	2	0	0	2	6	2	0
chr13:43077655|43096806	6	0	0	0	0	0	0	0	0	0	0	4	2	0	0	2	6	12
chr13:43094749|43096806	3	5	0	3	0	4	0	2	2	0	4	0	3	0	5	3	2	7
chr13:43406612|43436142	2	3	4	2	6	0	3	0	0	2	0	3	0	2	5	0	2	2
chr13:43412411|43425214	0	0	3	2	3	2	0	2	0	0	0	2	3	0	0	0	0	2
chr13:43412411|43436142	0	2	0	3	0	2	0	0	2	0	0	0	2	2	0	0	2	3
chr13:43419576|43425214	0	0	4	0	2	0	0	0	2	0	0	4	0	0	0	2	4	3
chr13:44970046|44996006	0	0	0	0	2	0	0	0	0	0	0	0	0	0	0	2	0	4
chr13:45566573|45956575	0	0	2	0	0	0	0	0	0	0	0	0	0	3	2	0	0	2
chr13:45681223|45956575	0	0	0	0	0	0	0	0	2	2	5	0	0	5	2	0	0	3
chr13:45697821|45795637	0	2	4	6	0	5	0	3	5	4	2	5	2	2	3	2	16	6
chr13:45697821|45956572	3	4	0	0	3	0	2	4	0	0	5	0	0	4	2	2	3	3
chr13:45697821|45956575	22	37	42	24	34	21	27	28	23	50	27	44	27	46	29	21	31	88
chr13:45723236|45956575	0	0	0	0	0	0	0	0	0	0	0	0	0	0	0	2	2	3
chr13:45735115|45956575	28	43	30	39	32	33	22	35	32	32	38	29	25	32	39	19	39	79
chr13:45795509|45852456	0	0	0	5	0	2	0	0	0	0	0	0	0	0	0	0	0	4
chr13:45795509|45956572	0	6	7	5	7	4	3	9	9	8	7	6	6	7	6	6	8	15
chr13:45795509|45956575	53	82	81	42	62	71	40	93	64	78	97	70	63	83	68	60	93	169
chr13:45852328|45956575	12	22	19	16	12	17	4	22	13	22	20	22	14	16	20	19	23	57
chr13:46609596|46615355	0	0	0	0	0	0	0	0	0	0	0	0	0	0	0	0	3	2
chr13:48932297|48934078	0	2	0	0	0	0	0	0	0	0	0	0	0	2	0	2	2	8
chr13:49076137|49092324	0	0	0	0	2	2	0	0	0	2	0	0	0	0	0	0	0	0
chr13:49095341|49102962	0	0	0	0	0	2	0	0	3	0	0	0	0	4	0	0	6	5
chr13:49704271|49719669	0	0	0	0	0	0	0	0	0	0	0	0	0	2	3	0	0	0
chr13:51123088|51144535	0	0	0	2	0	2	0	0	0	0	0	0	0	0	0	0	0	0
chr13:51712742|51713713	2	2	0	0	0	0	0	0	0	0	0	0	0	0	0	0	2	0
chr13:52887241|52898736	0	2	0	0	0	0	2	2	0	2	2	2	0	2	2	0	0	6
chr13:52887241|52919266	0	4	5	0	2	3	0	6	0	0	2	4	0	8	4	4	5	16
chr13:55034889|55060342	3	0	0	0	0	2	0	0	0	3	0	2	3	2	0	0	2	3
chr13:55034889|55069807	7	2	10	6	15	5	5	6	8	8	6	6	4	10	9	4	8	18
chr13:55040545|55060342	0	2	3	0	0	2	0	0	2	6	0	0	2	0	3	0	0	4
chr13:55040545|55069807	0	0	0	0	0	0	0	3	0	0	6	0	0	0	0	0	4	6
chr13:55040545|55093281	0	0	0	0	0	0	0	0	0	0	3	0	0	4	3	2	4	0
chr13:55050741|55069807	4	6	10	2	6	5	5	8	6	13	0	5	5	2	5	0	3	10
chr13:55055975|55069807	3	0	4	2	7	6	2	3	8	6	5	0	2	2	6	5	7	10
chr13:55213204|55299960	0	0	0	0	0	0	0	0	0	0	2	2	0	0	0	0	0	2
chr13:55233895|55248077	9	22	31	20	22	23	7	24	19	23	33	23	26	26	29	22	34	61
chr13:55245518|55248077	2	0	0	4	0	3	0	5	3	4	4	0	0	8	6	6	6	9
chr13:55277536|55277675	3	0	0	2	0	0	2	0	0	2	0	0	3	0	3	2	0	5
chr13:55481539|55481687	0	0	0	7	0	0	13	11	0	0	0	0	0	0	0	0	0	0
chr13:58191722|58199070	4	6	2	8	7	4	2	4	0	5	6	4	5	5	4	8	16	20
chr13:58343866|58354947	2	0	2	0	0	0	0	0	0	0	0	0	0	0	0	0	0	0
chr13:58859169|58861555	0	0	3	0	0	0	0	2	0	0	0	5	5	3	2	2	0	4
chr13:58859169|58878262	2	2	0	2	0	10	0	5	0	0	0	3	0	0	0	2	0	3
chr13:58871736|58878262	0	2	0	0	2	3	2	3	0	0	0	0	0	0	0	0	2	5
chr13:59454535|59546383	2	7	0	2	4	8	6	2	5	3	3	6	7	5	0	5	6	16
chr13:59460469|59462173	0	2	0	2	7	0	0	0	0	0	0	0	0	0	3	3	3	3
chr13:59460469|59482604	0	0	0	0	0	0	0	0	0	0	0	0	0	2	2	0	0	3
chr13:59460469|59544451	3	0	5	3	8	2	0	8	0	2	3	2	2	2	3	2	4	13
chr13:59473688|59544451	2	0	3	2	2	3	0	0	4	4	2	0	2	2	2	2	0	5
chr13:59495333|59504310	3	4	3	3	5	2	0	6	3	3	5	3	6	3	0	2	5	9
chr13:59495333|59508056	0	0	5	0	0	0	0	0	0	0	0	0	0	0	0	3	0	3
chr13:59495333|59514295	0	0	0	0	2	2	0	0	0	0	0	0	0	0	0	2	2	6
chr13:59495333|59544451	5	6	10	0	3	5	4	9	6	8	3	0	6	6	5	2	11	18
chr13:59504194|59544451	3	4	6	3	4	3	2	8	4	2	3	3	3	0	5	5	10	10
chr13:59507959|59544451	0	0	0	0	0	0	0	0	0	3	2	0	0	2	0	0	2	3
chr13:59512324|59544451	9	13	6	7	5	7	0	12	5	10	10	12	13	7	7	5	9	26
chr13:59525146|59544451	5	3	2	0	0	3	0	4	5	9	0	0	0	0	5	3	8	7
chr13:59598040|59601071	2	2	0	0	0	3	0	3	0	2	0	0	2	0	0	0	0	0
chr13:60762357|60762518	0	0	0	0	0	0	0	0	0	0	0	0	0	0	0	2	0	2
chr13:62705701|62746836	0	0	0	2	2	0	2	0	0	0	0	0	0	0	2	0	0	5
chr13:63015026|63017954	0	2	4	0	0	2	0	0	0	0	0	0	0	3	0	2	0	3
chr13:63015026|63033189	0	0	0	0	0	0	0	0	0	0	0	0	0	0	0	0	3	4
chr13:63033023|63068285	0	0	0	2	3	3	0	0	0	0	0	0	0	0	0	0	2	4
chr13:63061035|63068285	9	11	9	10	10	10	0	8	5	15	13	15	5	8	19	8	9	35
chr13:63068040|63094631	2	4	6	0	0	0	0	0	0	3	0	0	0	0	2	0	6	2
chr13:63156546|63171047	0	0	0	4	2	0	0	0	0	0	2	0	0	2	0	0	0	0
chr13:63156546|63191173	0	0	0	0	3	0	0	0	0	0	0	0	4	3	0	0	2	4
chr13:63156546|63199550	4	3	10	3	7	6	0	5	4	0	5	7	5	7	5	2	10	13
chr13:63156546|63210166	3	2	5	5	4	6	0	8	3	0	5	3	7	3	9	3	9	10
chr13:63170941|63199550	3	0	5	4	5	0	3	5	0	3	4	3	0	0	2	2	3	6
chr13:63170941|63210166	2	3	4	2	0	0	0	7	0	4	2	2	3	4	6	3	0	16
chr13:63190479|63199550	0	3	4	0	2	0	0	0	5	0	0	2	4	0	0	0	4	3
chr13:63190479|63210166	0	4	4	0	2	0	0	0	0	0	3	2	5	0	0	0	0	0
chr13:64209107|64225648	2	0	3	0	0	0	0	0	0	3	0	8	2	2	0	0	3	10
chr13:64243634|64247318	0	0	0	3	0	0	0	4	4	3	2	2	3	4	2	0	2	6
chr13:64243634|64248466	3	5	5	4	7	4	3	3	6	13	3	3	7	6	7	4	4	15
chr13:64243634|64248499	32	40	23	26	23	32	10	31	24	20	39	40	42	35	29	25	35	75
chr13:67254880|67260243	0	2	0	3	3	2	0	0	0	0	0	4	0	0	0	0	2	15
chr13:68887959|68982544	0	7	2	0	4	9	0	0	0	2	8	8	4	5	7	7	3	15
chr13:68982347|68982544	0	0	3	0	2	0	0	4	2	2	0	2	0	0	4	6	0	4
chr13:69506916|69515903	3	0	3	0	2	0	0	2	0	0	0	0	0	0	0	0	2	3
chr13:69509563|69515903	0	0	0	0	0	0	0	0	0	2	0	0	0	0	0	0	4	4
chr13:69512890|69515903	6	4	5	7	3	3	0	10	5	5	4	8	12	11	4	7	5	10
chr13:74180435|74184773	2	0	0	0	0	0	0	0	0	0	0	0	2	2	0	0	0	4
chr13:75892906|75917847	0	3	4	7	6	4	0	0	2	3	6	3	0	2	7	2	4	5
chr13:75902178|75939638	0	0	0	0	0	0	0	0	0	0	0	0	0	0	2	0	3	2
chr13:76729167|76825307	0	0	0	0	0	0	0	0	0	0	0	0	0	2	4	2	0	0
chr13:76756986|76759820	2	0	3	3	3	0	0	0	0	0	2	0	3	0	0	0	0	2
chr13:76756986|76806262	5	2	2	0	2	5	0	0	0	5	4	0	4	9	3	0	4	5
chr13:76756986|76827801	0	0	0	0	0	0	0	0	0	4	0	6	0	5	0	0	0	7
chr13:77066600|77126714	0	4	3	2	4	3	0	0	0	0	3	7	4	3	4	9	3	9
chr13:77066600|77128605	0	0	0	0	0	0	0	0	0	0	2	3	3	0	0	0	0	0
chr13:77192554|77193223	0	0	3	2	4	2	0	0	0	4	2	0	2	0	0	0	4	8
chr13:77316348|77334363	2	4	6	3	5	4	0	9	0	5	6	3	5	3	4	0	3	17
chr13:77323365|77334363	0	0	0	3	0	0	0	0	0	0	2	3	0	0	0	3	0	3
chr13:77902654|77952104	4	2	0	0	0	0	0	3	0	0	0	0	0	2	0	2	0	0
chr13:77902654|78006472	2	3	5	4	0	0	0	2	0	4	0	0	0	4	3	3	2	2
chr13:77951985|78006472	0	0	0	4	0	2	0	4	2	2	2	0	2	0	2	3	0	4
chr13:83872656|83884235	0	2	2	3	3	7	0	0	0	0	0	0	0	3	4	6	6	4
chr13:83872656|83928179	0	0	0	0	0	0	0	0	0	0	0	0	0	0	0	2	0	3
chr13:84251230|84260240	6	6	9	3	10	0	0	4	10	6	13	10	7	9	5	7	14	18
chr13:84272171|84294715	0	0	2	0	2	3	0	3	4	3	0	0	0	0	3	0	2	5
chr13:8559104|8570574	0	0	0	0	0	0	0	0	0	3	0	2	2	3	2	3	4	5
chr13:8672405|8701731	0	2	0	0	0	0	0	5	0	0	5	0	0	2	2	2	0	3
chr13:8672405|8713768	3	0	0	0	0	0	0	0	0	0	2	0	2	0	0	0	2	2
chr13:8697620|8713768	0	0	0	0	0	0	0	3	0	0	0	0	0	0	0	2	0	4
chr13:8697620|8731971	0	2	4	2	0	3	0	0	0	0	0	3	2	2	0	2	2	0
chr13:8713600|8731971	0	0	0	0	0	0	0	0	0	0	0	0	0	0	0	2	0	4
chr13:8819863|8837023	0	0	0	3	0	4	0	2	3	0	0	0	2	0	0	2	2	10
chr13:8819863|8861265	3	2	2	0	0	0	3	2	0	0	5	0	2	0	7	3	3	3
chr13:8835297|8837023	4	11	0	0	0	3	0	3	2	0	2	2	0	0	3	5	7	7
chr13:8842730|8861265	0	0	2	4	0	0	0	0	0	0	5	2	2	3	3	2	3	13
chr13:8844787|8861265	0	2	0	0	0	0	2	4	0	2	3	0	0	2	0	0	3	4
chr13:89177145|89184863	0	0	0	0	0	3	0	0	3	0	0	2	3	0	3	0	0	5
chr13:89940962|90001084	0	2	3	0	0	0	0	2	0	0	0	2	0	3	0	0	2	5
chr13:89991073|89992606	0	0	0	0	0	0	0	0	0	0	0	2	2	3	0	0	0	2
chr13:89991073|90001084	2	0	0	0	3	0	0	0	0	0	0	0	2	0	3	0	0	4
chr13:89991073|90071689	0	0	0	0	0	2	0	0	0	0	0	0	0	2	2	0	0	3
chr13:9122108|9137301	0	0	2	0	0	0	0	2	2	0	0	2	0	0	0	0	0	0
chr13:9122108|9151224	2	0	0	0	0	0	0	0	0	0	0	0	3	0	3	0	0	0
chr13:9136779|9151224	0	3	2	0	2	0	0	0	0	2	0	0	0	0	0	0	0	2
chr13:91492321|91564694	0	0	0	3	0	2	0	0	0	2	0	0	0	0	0	0	0	2
chr13:91524585|91539396	0	2	2	4	0	2	0	0	0	2	3	0	0	3	2	0	4	4
chr13:91524585|91564694	70	102	104	60	64	64	15	66	54	73	57	54	67	91	89	78	128	222
chr13:91524585|91564713	2	0	2	0	3	0	0	2	0	0	0	2	0	0	3	0	0	7
chr13:91524585|91604455	7	9	5	4	9	8	5	6	4	6	9	9	10	11	12	6	12	19
chr13:91524585|91642391	6	10	5	3	7	5	2	5	6	3	4	5	3	4	5	6	5	6
chr13:91968947|91988039	3	3	0	0	3	5	0	4	3	8	2	3	0	6	4	0	0	11
chr13:92235574|92256802	0	0	0	0	2	4	0	0	0	0	0	0	0	0	0	0	0	5
chr13:92249827|92265991	4	0	3	2	0	0	2	0	0	3	2	2	2	2	0	2	2	4
chr13:93341756|93349297	5	4	5	0	5	0	0	2	0	5	8	0	5	8	3	4	4	13
chr13:93341756|93356079	23	10	23	16	20	19	0	16	22	21	29	26	18	24	25	19	29	64
chr13:93386345|93393108	3	5	0	0	4	4	0	2	0	2	7	0	7	7	8	4	5	6
chr13:93452807|93472794	0	0	2	0	0	0	0	0	0	0	0	0	0	0	0	0	2	4
chr13:93790039|93794218	0	0	0	0	0	0	0	6	0	2	2	0	0	0	0	0	2	2
chr13:93790039|93807703	3	4	3	0	0	3	0	2	3	3	0	0	0	2	0	3	6	10
chr13:93807496|93880558	2	0	0	0	0	0	0	0	0	0	4	0	3	0	2	2	0	2
chr13:93862087|93880558	0	0	0	0	0	5	0	3	0	0	3	0	2	2	0	0	0	5
chr13:93939227|93940708	3	0	0	0	0	0	0	0	0	0	0	0	0	0	0	0	3	2
chr13:94224895|94233180	3	0	0	7	2	0	0	2	2	8	3	0	6	3	0	5	0	5
chr13:94394719|94418143	2	0	0	0	0	2	2	0	2	0	2	2	0	2	0	0	0	5
chr13:94450953|94565200	0	0	0	0	0	0	0	0	0	0	0	0	2	2	0	0	0	0
chr13:94471676|94472929	2	0	2	0	3	3	0	3	0	0	2	3	0	3	2	0	0	9
chr13:94493669|94542876	0	0	3	2	4	4	0	0	0	0	6	4	0	0	2	0	0	6
chr13:94501918|94532066	0	0	3	0	2	2	0	0	0	4	2	5	0	0	2	0	4	4
chr13:94528165|94547893	0	0	0	0	0	0	0	0	0	0	0	0	0	0	0	0	3	2
chr13:9493105|9506689	0	0	0	0	0	0	0	0	0	0	0	2	2	0	2	0	4	3
chr13:9560671|9576918	5	8	8	4	4	5	3	9	3	8	3	4	5	8	10	12	6	17
chr13:95661587|95673756	0	0	0	0	0	0	0	2	0	0	0	0	2	0	2	0	0	0
chr13:95707878|95724709	0	0	0	0	0	0	0	0	0	0	2	0	0	2	0	2	0	2
chr13:95746438|95763402	0	0	0	0	0	3	0	0	0	0	0	0	4	0	0	2	0	2
chr13:95746438|95837923	5	3	16	7	3	5	5	5	5	5	10	5	7	2	8	9	5	22
chr13:95763246|95837923	0	0	0	0	2	0	0	2	3	4	2	0	0	0	0	0	0	2
chr13:9621879|9624067	0	2	0	0	0	0	0	0	3	0	0	0	0	0	0	2	0	2
chr13:97091818|97097711	0	0	0	0	0	0	0	0	0	0	0	0	0	0	3	0	2	2
chr13:9710146|9735466	4	8	3	8	13	8	2	7	5	7	4	10	8	9	13	4	6	27
chr13:97141927|97150413	2	3	4	0	2	0	0	4	0	3	0	4	2	0	0	8	2	5
chr13:9720773|9735466	4	5	7	5	3	6	0	7	8	9	5	0	7	6	7	7	15	21
chr13:97929411|97936861	5	5	0	4	3	0	0	3	2	3	0	2	2	4	2	0	2	6
chr13:98029377|98053974	2	6	0	5	2	7	5	6	2	4	8	3	11	4	3	4	3	13
chr13:98043800|98053974	0	0	4	3	0	2	0	5	2	0	0	3	4	0	3	2	3	6
chr13:98074999|98077320	4	9	13	2	7	4	9	14	3	5	4	4	8	11	11	7	5	20
chr13:98266151|98272852	8	13	15	6	12	12	0	5	12	10	15	5	5	12	15	10	10	30
chr13:98867046|98884664	2	0	5	5	0	0	0	0	0	3	6	3	0	3	0	0	0	0
chr14:100109771|100149795	0	0	0	0	0	0	0	0	0	0	3	2	0	0	0	0	0	0
chr14:102852729|102948139	0	0	0	0	0	0	0	0	0	0	0	0	0	0	0	2	2	0
chr14:102945291|102948139	0	0	0	0	0	0	0	2	0	0	0	0	0	0	0	3	0	5
chr14:103260196|103291362	0	0	2	0	0	2	0	0	0	3	2	0	0	0	2	0	0	2
chr14:103275789|103291362	13	12	9	12	12	9	4	8	9	12	11	6	8	18	16	8	11	29
chr14:103282598|103291362	9	4	4	5	0	4	2	0	0	4	9	4	5	3	3	7	8	13
chr14:105150253|105160613	0	0	0	0	0	0	0	0	0	0	0	0	0	2	2	0	0	0
chr14:115369532|115370226	0	2	0	2	3	3	0	0	0	0	9	5	0	2	0	0	2	3
chr14:115397293|115552335	0	0	3	0	0	0	0	0	0	0	2	0	0	0	0	0	3	2
chr14:11721115|11962722	0	0	0	0	2	0	0	0	0	0	0	0	0	0	0	0	3	2
chr14:118654150|118669107	0	0	0	3	0	0	0	0	0	0	0	2	2	2	0	0	0	0
chr14:118994946|119002986	0	0	0	0	0	0	0	0	0	2	0	0	2	5	0	0	2	4
chr14:11952716|11962722	0	0	5	0	0	0	0	0	0	0	0	0	0	0	0	0	4	2
chr14:120324794|120325412	6	6	6	9	8	0	0	4	5	9	10	5	10	7	18	4	8	16
chr14:121592394|121597753	2	4	0	0	3	0	0	4	3	0	5	2	0	0	3	4	4	8
chr14:121592394|121597756	0	6	7	0	7	3	0	2	4	0	0	2	0	4	0	2	3	5
chr14:121594336|121597750	0	0	0	2	0	0	0	2	0	3	0	2	0	3	0	2	8	3
chr14:121905123|121908320	3	11	3	4	0	2	0	4	0	5	3	5	5	7	4	2	4	10
chr14:122595056|122616885	0	0	0	0	0	0	0	0	0	0	0	0	2	0	0	3	0	3
chr14:122616754|122650330	0	0	0	7	0	0	0	3	2	0	0	0	0	0	0	0	0	3
chr14:122616754|122668671	0	0	0	0	2	0	0	0	0	0	3	0	5	2	0	0	2	0
chr14:122690099|122738004	0	3	2	0	3	2	0	0	0	0	2	2	0	0	3	2	3	3
chr14:122701055|122738004	4	3	3	0	3	2	0	0	2	3	0	2	2	0	0	0	6	4
chr14:122701055|122813247	0	0	3	0	0	0	0	0	0	0	0	0	2	4	0	0	4	2
chr14:122950489|122978286	0	0	0	0	0	0	0	2	2	0	0	0	0	0	0	2	0	2
chr14:123369938|123371614	0	0	0	0	0	0	0	0	0	3	0	3	0	0	2	0	0	6
chr14:123571940|123599989	4	5	4	5	3	2	0	8	0	0	2	4	4	3	2	2	4	7
chr14:123592682|123599989	5	17	11	12	8	4	3	10	8	11	12	6	7	15	13	5	4	25
chr14:12411554|12440915	3	5	9	2	2	6	0	4	2	4	4	5	6	8	7	8	3	19
chr14:12411554|12454319	0	2	0	7	3	2	0	4	3	0	0	0	0	0	2	0	5	7
chr14:12411554|12457829	0	3	3	0	0	0	0	0	2	2	3	2	0	0	3	0	0	5
chr14:12418005|12440915	7	11	6	5	7	8	0	15	8	2	8	5	3	5	10	4	12	27
chr14:12418005|12454319	0	0	2	5	0	5	0	0	2	4	3	3	0	4	4	4	8	14
chr14:12418005|12457829	12	9	12	8	8	7	0	8	9	12	19	9	10	9	8	4	14	27
chr14:12418005|12473515	0	0	0	0	0	0	0	0	0	0	3	2	0	0	0	0	0	0
chr14:12439871|12454319	0	2	2	2	0	4	0	6	5	2	8	3	2	5	4	4	3	8
chr14:12439871|12457829	7	5	2	4	10	0	0	3	3	8	4	3	5	3	6	4	6	16
chr14:12439871|12467179	3	2	0	0	0	0	0	0	0	0	0	0	0	0	0	0	3	2
chr14:12505784|12536387	0	0	0	0	0	0	2	3	0	0	0	0	0	2	0	0	0	4
chr14:12597370|12616146	0	0	0	2	0	0	0	2	2	0	0	2	2	0	0	0	0	4
chr14:12705512|12715395	0	0	0	3	5	2	0	3	0	0	0	3	2	0	0	0	3	3
chr14:13951206|13954656	0	3	0	0	0	2	0	2	6	0	2	2	2	6	2	0	0	6
chr14:13995007|14013655	0	0	2	0	0	0	0	0	0	0	0	0	0	0	0	3	6	3
chr14:13995007|14053023	0	0	0	2	0	0	0	0	0	2	0	0	0	0	3	3	0	2
chr14:14013073|14013655	2	2	4	3	0	0	0	2	0	2	0	3	4	0	0	0	0	3
chr14:14013073|14103507	3	3	3	2	2	4	0	0	3	3	5	0	3	2	3	0	0	5
chr14:14052919|14103507	0	2	3	0	2	0	2	0	0	0	2	3	0	2	0	2	2	12
chr14:14087283|14090109	0	0	0	0	0	3	0	0	2	5	0	3	2	0	0	0	2	0
chr14:14101602|14103507	3	7	8	2	2	2	5	6	9	0	6	3	3	3	4	4	4	15
chr14:16270475|16294673	2	0	0	0	0	0	0	0	0	0	0	4	0	2	3	0	0	2
chr14:16277799|16294673	0	2	0	0	0	0	0	0	0	0	0	0	0	0	0	0	2	2
chr14:17826894|17963321	0	0	0	0	0	0	0	3	0	0	0	0	0	0	0	2	0	3
chr14:17925596|17963321	3	0	0	0	2	4	0	0	2	5	3	3	6	7	4	6	0	7
chr14:17963061|17963321	3	5	2	0	6	0	3	3	0	4	10	6	7	3	6	0	7	15
chr14:18002528|18011270	0	2	0	0	0	0	0	0	0	0	2	2	0	2	0	0	0	0
chr14:18630299|18639087	0	0	0	0	0	2	0	0	0	0	0	0	3	0	0	2	0	2
chr14:18795429|18800268	0	0	0	0	0	0	0	0	0	0	0	0	2	3	0	0	0	0
chr14:20515523|20531860	0	0	0	0	2	0	3	0	0	4	0	0	0	0	0	0	2	2
chr14:20570248|20577586	0	0	0	2	0	0	2	0	0	0	0	0	0	5	4	0	0	0
chr14:20604052|20607905	0	4	2	2	0	0	0	0	0	0	3	4	0	5	0	4	2	3
chr14:21234833|21240571	0	0	0	0	2	2	0	0	0	0	0	0	0	0	0	0	0	2
chr14:21516626|21517498	75	92	91	82	74	91	38	96	73	107	93	100	73	102	109	94	121	264
chr14:21516626|21530365	0	0	8	4	0	7	0	6	0	5	0	0	0	4	4	0	2	9
chr14:21516626|21637640	0	2	0	0	0	0	0	0	2	0	0	0	0	3	0	2	0	8
chr14:21609754|21637640	0	0	0	0	0	0	0	0	0	0	2	2	0	0	0	0	0	0
chr14:21618891|21637640	0	15	2	5	5	6	2	5	4	13	4	6	5	9	9	5	20	23
chr14:21626719|21637640	3	4	0	6	5	0	0	3	5	4	2	2	2	4	0	3	4	9
chr14:21626719|21664748	9	4	7	2	2	7	2	4	5	0	5	3	5	6	0	0	6	13
chr14:21774963|21783796	2	2	0	2	2	0	4	3	0	3	3	6	5	2	3	0	5	3
chr14:21837744|21838618	0	3	3	0	0	0	0	0	0	0	0	2	0	2	2	0	2	2
chr14:23330840|23386353	0	0	0	0	0	0	0	2	3	0	2	0	2	2	0	0	0	0
chr14:23363801|23386353	2	7	8	10	5	6	5	5	7	6	0	3	5	11	10	6	6	9
chr14:23526725|23591681	2	7	6	6	6	9	0	3	3	6	4	5	0	0	5	2	5	7
chr14:24190318|24192954	4	6	5	5	5	3	3	5	2	5	6	3	7	6	8	2	4	18
chr14:25406150|25406932	0	2	0	0	2	0	2	0	0	4	2	2	3	2	5	0	0	6
chr14:25502655|25581673	2	2	2	3	4	4	0	2	0	3	6	2	3	5	0	2	2	0
chr14:26422421|26428316	2	0	0	3	0	4	0	0	2	0	4	0	0	4	0	0	0	0
chr14:26438679|26465663	0	0	6	0	3	0	0	0	0	4	0	0	2	2	0	0	0	3
chr14:26453538|26470400	0	4	2	3	0	2	0	0	2	4	0	0	4	0	3	0	6	8
chr14:26942648|26945601	0	0	0	0	0	0	0	0	0	2	0	2	0	0	0	0	0	0
chr14:26958453|26959466	0	0	0	0	0	0	0	0	0	2	2	0	0	3	0	0	2	0
chr14:27438599|27442620	15	7	23	7	8	6	0	14	12	14	13	18	5	14	13	10	12	33
chr14:27438599|27450049	3	2	2	7	4	2	0	7	2	6	3	3	0	0	2	3	4	11
chr14:27438599|27466311	0	6	4	6	2	0	0	3	0	5	3	5	2	0	7	0	7	8
chr14:27438599|27467565	2	4	4	0	6	4	0	12	4	3	2	3	4	3	9	0	2	13
chr14:27438599|27480091	2	2	0	0	0	2	0	0	0	0	0	0	0	3	0	0	0	3
chr14:27438599|27482630	0	0	0	0	0	0	0	0	0	0	0	0	0	0	0	0	2	5
chr14:27483808|27486950	0	3	0	0	0	0	0	0	2	2	0	0	0	2	2	0	0	2
chr14:27776159|27777242	0	0	0	3	0	0	0	2	0	2	0	0	0	0	0	0	3	3
chr14:28040343|28080267	5	0	2	2	0	0	0	0	0	6	3	5	0	0	0	0	3	0
chr14:28040343|28141381	5	10	9	6	9	7	0	8	7	15	8	4	11	11	7	9	11	29
chr14:28040343|28271725	0	0	0	0	0	0	0	0	0	0	0	4	0	0	0	0	3	2
chr14:28040343|28317314	22	30	24	20	16	23	2	24	17	22	24	27	23	26	30	20	32	90
chr14:28080132|28141381	3	6	7	4	3	7	10	10	5	8	5	6	7	6	8	0	10	20
chr14:28271578|28317314	0	2	0	2	3	0	0	0	0	0	0	0	0	0	0	0	0	0
chr14:28302876|28317314	0	10	5	4	8	4	0	2	0	4	3	0	4	5	11	10	8	28
chr14:28302876|28384043	0	0	0	0	0	0	0	0	0	2	0	0	0	0	0	0	2	3
chr14:28317249|28384043	2	4	4	8	2	4	0	4	4	8	6	8	4	5	6	5	5	19
chr14:29043501|29105025	2	0	0	0	2	2	0	0	0	0	0	0	0	0	0	0	0	0
chr14:29055887|29062540	10	13	7	8	8	8	4	10	0	9	6	6	9	6	8	7	7	18
chr14:29073057|29105025	0	0	0	0	0	0	0	0	0	0	0	0	0	2	2	0	0	3
chr14:29097784|29105025	0	3	0	2	4	2	2	0	3	5	0	0	0	3	4	2	0	0
chr14:30137041|30142717	0	0	0	0	0	2	0	0	0	0	0	0	0	4	2	0	0	4
chr14:30140816|30142717	0	0	0	0	0	0	0	0	0	0	2	0	2	0	0	2	0	8
chr14:30178545|30350949	3	0	0	0	2	0	0	2	3	0	0	0	0	0	0	2	0	2
chr14:30738539|30769893	3	0	0	0	0	0	0	0	0	0	3	2	2	0	0	0	0	3
chr14:30738539|30777992	0	0	5	0	0	0	0	3	3	0	0	0	0	0	0	0	2	3
chr14:30765963|30777992	2	4	10	4	3	4	0	5	0	5	2	2	5	2	3	2	6	10
chr14:30783943|30787607	0	2	0	0	0	0	0	0	0	0	0	0	0	0	0	0	3	2
chr14:31030844|31036059	0	2	7	2	0	4	0	2	4	4	4	0	4	3	3	4	0	9
chr14:31040433|31061745	0	0	0	0	0	0	0	0	5	0	0	0	0	0	0	0	4	3
chr14:31061469|31074982	0	7	5	2	6	2	0	0	2	0	2	4	2	0	8	2	9	12
chr14:31061469|31089622	7	3	3	3	6	8	0	8	6	2	5	0	6	6	9	4	11	14
chr14:31363479|31369851	0	0	2	0	2	2	0	0	3	0	4	0	0	0	0	0	3	7
chr14:31482791|31492456	16	10	23	15	13	19	2	16	13	16	18	8	20	11	14	16	16	56
chr14:32208157|32262831	0	0	0	0	0	0	0	0	0	0	0	0	2	0	0	2	0	3
chr14:32238531|32262831	2	2	0	0	0	0	0	0	0	0	3	0	0	0	0	0	0	4
chr14:32250017|32262831	0	0	0	0	0	0	0	4	0	0	3	0	0	0	0	0	4	5
chr14:33402624|33411024	2	3	3	0	4	2	0	0	0	3	5	0	2	0	2	2	0	6
chr14:34259625|34268952	0	0	4	0	3	2	0	2	0	2	0	0	5	6	2	0	0	6
chr14:34319882|34336576	0	0	3	2	0	3	0	0	0	0	2	0	3	0	0	0	3	2
chr14:34691682|34695105	12	9	6	13	8	3	0	11	5	12	7	16	6	16	8	10	10	20
chr14:35309232|35323434	5	2	3	2	0	5	0	4	3	3	6	3	4	3	6	3	8	7
chr14:35321641|35323434	0	3	3	4	0	2	0	3	0	2	0	0	2	0	0	0	0	6
chr14:36918434|36926929	0	0	0	0	0	0	0	0	2	4	0	2	0	0	0	0	0	5
chr14:36918434|36941264	3	3	0	0	0	0	0	2	0	5	4	3	2	0	0	0	0	0
chr14:36926839|36941264	5	8	6	8	0	3	0	0	6	0	4	5	3	4	3	3	9	4
chr14:36938584|36941264	2	4	2	4	2	3	0	3	3	7	3	5	9	2	0	5	3	12
chr14:38397230|38407216	3	2	0	3	0	4	0	5	0	0	0	0	2	3	0	4	0	4
chr14:45205342|45213524	0	0	0	0	0	0	0	2	2	0	4	0	0	3	0	0	0	4
chr14:45244155|45246516	4	6	4	0	6	5	0	3	2	3	3	0	2	2	5	0	6	11
chr14:45334653|45343727	0	0	2	0	3	0	0	0	0	2	0	0	4	2	0	0	0	2
chr14:45616530|45629753	6	4	4	4	4	5	0	8	5	5	18	2	2	3	5	2	7	10
chr14:47016277|47016795	0	7	3	3	0	0	0	0	0	2	0	4	0	2	3	0	0	7
chr14:47708802|47712508	6	0	5	0	2	2	0	2	7	3	0	0	0	0	0	0	4	6
chr14:47714632|47720285	0	0	2	0	0	0	0	0	0	0	0	0	2	0	0	0	2	3
chr14:48483250|48486910	2	0	0	0	4	0	0	0	0	2	0	2	0	0	3	0	3	3
chr14:49033271|49052392	0	0	2	0	2	0	0	0	0	0	0	0	0	0	0	0	2	3
chr14:54662168|54667161	3	0	5	3	3	0	5	8	2	5	7	2	5	8	3	0	2	11
chr14:54662168|54679352	2	0	3	0	0	4	2	0	2	4	3	6	0	0	2	0	0	8
chr14:54758439|54759745	7	7	6	5	12	9	0	3	3	11	9	8	10	9	10	10	0	31
chr14:54897121|54897272	2	0	0	0	0	3	0	0	2	0	0	0	2	0	0	0	3	4
chr14:55502225|55503031	0	2	2	5	3	4	0	0	0	2	0	0	0	3	3	0	0	0
chr14:56748835|56764244	0	2	4	0	0	0	0	0	0	0	0	0	0	0	0	0	0	4
chr14:56748835|56772006	10	16	9	14	7	15	3	8	17	8	12	6	13	23	10	11	20	40
chr14:56758630|56772006	0	0	4	3	2	0	0	0	0	0	0	0	0	2	0	0	0	6
chr14:56794407|56804863	0	0	0	0	4	0	0	0	0	0	0	2	0	0	0	2	0	2
chr14:57839090|57850180	0	0	0	0	0	0	0	0	0	3	0	0	0	0	0	3	0	3
chr14:57846921|57865641	2	0	2	0	0	0	0	3	0	0	3	0	3	0	3	0	2	5
chr14:57846921|57878459	0	0	0	0	2	0	0	0	0	4	0	2	0	3	4	0	2	8
chr14:57856610|57858609	0	0	0	0	0	0	0	0	0	0	0	0	4	0	2	2	0	0
chr14:57856610|57865641	0	3	0	0	0	0	2	0	2	2	4	0	0	3	3	2	0	3
chr14:57856610|57878459	0	9	15	3	9	9	0	14	7	12	5	6	2	21	10	4	10	22
chr14:57858540|57878459	0	2	0	0	0	0	0	0	0	0	0	0	0	2	0	4	2	0
chr14:57865521|57878459	2	9	3	4	2	2	0	2	2	0	0	0	2	5	2	2	4	8
chr14:59226308|59235420	2	0	0	2	0	2	0	0	0	0	2	0	0	2	0	0	0	5
chr14:59406646|59419561	0	0	0	0	0	0	0	0	0	2	2	0	0	0	0	0	0	0
chr14:59506265|59539205	0	0	0	0	0	0	0	2	2	0	0	2	0	0	0	2	0	2
chr14:60239481|60247466	0	0	4	0	2	0	0	0	0	2	0	4	0	2	3	0	2	0
chr14:60787295|60815005	0	0	0	0	0	0	0	0	0	0	0	0	0	0	0	0	2	5
chr14:60843208|60875307	11	16	18	12	14	15	9	17	9	17	16	22	13	16	21	13	24	38
chr14:62346568|62353637	0	0	0	0	0	0	0	0	0	0	0	0	2	0	2	0	3	4
chr14:63864216|63878188	0	3	3	0	3	3	2	2	3	0	2	0	0	8	2	3	2	4
chr14:63864216|63892833	3	3	0	5	0	3	0	0	2	4	5	0	0	0	2	0	2	6
chr14:64210428|64285183	0	0	7	2	3	2	0	3	6	0	2	2	2	4	3	3	3	7
chr14:64210428|64313755	5	11	9	9	7	11	4	11	4	7	5	6	4	11	14	9	5	18
chr14:64233829|64313755	5	8	14	9	8	8	4	11	4	8	5	3	12	14	9	7	14	22
chr14:64285064|64313755	0	0	0	0	0	0	0	0	2	0	2	0	7	0	4	0	0	3
chr14:64825601|64828668	4	3	4	10	0	5	0	7	0	7	3	11	4	7	12	6	7	15
chr14:64851885|64861626	2	0	0	0	0	0	0	0	0	0	0	0	2	0	0	2	0	4
chr14:64851885|64887660	0	2	3	3	0	0	2	0	0	6	0	0	4	0	0	0	7	8
chr14:64851885|64903318	6	2	5	5	4	5	0	2	0	4	2	0	2	2	0	2	8	14
chr14:64861516|64903318	0	0	2	0	0	0	0	0	0	3	0	0	2	0	0	0	4	2
chr14:64887575|64903318	0	4	3	2	4	2	0	3	2	6	3	3	3	9	0	0	5	8
chr14:64896650|64903318	0	3	4	7	5	0	0	3	2	2	0	0	4	2	7	4	6	15
chr14:65066683|65080475	7	2	3	5	0	4	4	5	5	2	2	3	0	0	7	0	2	4
chr14:65075584|65080475	0	7	6	0	2	0	3	2	3	7	7	2	2	5	3	3	4	8
chr14:65209692|65212223	0	3	0	0	0	0	2	2	2	0	2	0	4	0	2	0	4	5
chr14:65234914|65239914	0	0	0	2	0	0	0	0	5	4	0	0	2	3	0	0	0	5
chr14:65293784|65299415	3	3	8	4	5	5	0	3	2	2	8	4	4	6	10	2	7	21
chr14:65293784|65303202	2	4	0	4	2	3	0	3	5	0	6	4	0	2	4	0	3	8
chr14:66171751|66172092	0	0	4	7	0	3	0	0	0	0	2	0	2	0	0	0	4	12
chr14:66187443|66190234	3	9	12	8	5	4	0	3	5	5	0	6	7	4	7	6	6	16
chr14:66361379|66361521	0	0	0	0	0	0	2	2	0	0	0	0	0	0	0	0	0	0
chr14:66824345|66829982	2	0	6	0	3	0	0	2	0	0	4	0	3	2	2	0	6	3
chr14:66824345|66834376	0	2	4	7	0	4	0	4	5	0	2	3	0	4	7	6	3	5
chr14:66828771|66834376	0	0	0	0	0	0	0	0	0	0	0	0	2	0	2	0	0	0
chr14:67019716|67038972	2	0	0	0	0	0	0	0	0	0	2	0	0	2	0	0	2	4
chr14:70141611|70142531	4	6	9	7	4	0	3	2	0	3	4	3	4	9	3	4	3	17
chr14:70235140|70256471	0	4	0	0	0	0	0	0	0	0	0	3	0	0	0	0	2	3
chr14:70235140|70267506	0	5	4	3	2	0	0	3	0	2	2	0	3	5	0	5	3	7
chr14:70245853|70267506	0	0	0	0	0	0	0	0	0	0	0	0	4	0	0	0	2	2
chr14:70256360|70267506	6	3	0	6	2	2	0	6	3	0	3	0	0	4	3	3	3	3
chr14:70678079|70682850	0	5	6	2	3	0	0	3	0	4	3	0	3	2	0	0	0	6
chr14:70895772|70926072	0	0	2	2	5	5	0	0	0	0	2	2	0	4	0	3	2	7
chr14:70895813|70926072	0	2	3	0	0	0	3	0	2	0	0	0	0	2	0	2	0	0
chr14:70901489|70926072	0	0	0	2	0	2	0	3	0	2	0	0	0	0	0	0	0	7
chr14:72563484|72584844	0	0	3	0	3	0	0	0	0	3	0	0	0	3	2	2	2	6
chr14:72652016|72683771	3	0	3	0	0	4	0	2	0	6	2	3	2	0	5	3	4	7
chr14:73262529|73269198	2	2	2	3	0	0	0	0	2	0	4	3	2	5	0	2	3	3
chr14:73262529|73282978	0	0	0	0	0	0	0	0	0	0	0	0	0	0	0	3	0	2
chr14:73262529|73295030	3	0	6	0	0	0	2	3	3	0	4	0	0	2	0	4	2	6
chr14:73362961|73368427	3	3	0	0	0	0	0	0	2	0	0	0	0	0	2	2	2	0
chr14:74775581|74786390	0	6	3	5	5	4	4	8	2	13	2	4	7	5	6	5	5	17
chr14:77268807|77441899	0	0	0	0	0	0	0	0	0	0	0	0	2	0	0	0	3	7
chr14:77578964|77592992	6	4	3	3	2	0	0	0	0	5	0	4	0	5	3	2	2	9
chr14:77578964|77611393	0	4	3	0	2	3	0	0	0	0	0	0	2	0	0	0	0	3
chr14:77611287|77668793	0	0	3	2	0	3	0	0	2	2	0	0	2	2	5	3	0	6
chr14:78925262|78937209	0	0	7	0	0	6	0	0	0	2	2	0	4	2	2	3	6	8
chr14:78925262|78949577	0	2	0	0	0	0	0	0	0	3	2	0	0	0	0	0	0	0
chr14:78933666|79038201	2	0	0	0	0	2	0	0	0	0	3	0	0	0	0	0	2	2
chr14:78982236|78984302	0	2	0	2	0	4	0	0	2	2	0	3	0	4	0	0	0	2
chr14:78982236|79026077	0	0	0	0	0	0	0	0	2	0	2	2	0	0	0	0	0	0
chr14:78982236|79038201	0	0	0	0	0	0	0	0	0	0	2	3	0	0	0	0	0	0
chr14:79009164|79026077	3	6	5	6	0	0	4	6	5	4	7	3	5	7	3	4	5	19
chr14:79355721|79370097	0	2	0	0	0	2	0	3	2	0	0	0	0	0	2	0	0	4
chr14:79369078|79370097	0	0	0	0	0	0	0	0	0	0	0	5	0	0	0	0	2	3
chr14:84477323|84477687	0	4	4	0	3	0	0	2	0	2	0	0	0	4	2	0	0	7
chr14:84477323|84533695	2	0	3	0	3	0	0	0	2	0	0	0	0	0	0	0	0	4
chr14:84532875|84533695	0	0	0	0	2	2	0	3	0	0	2	7	0	2	0	0	2	6
chr14:87457034|87487287	0	0	0	0	0	0	0	0	0	0	0	3	0	0	2	0	2	2
chr14:87457034|87511770	0	2	2	0	0	0	0	0	0	0	0	2	0	0	3	2	2	4
chr14:87472076|87487287	4	8	9	4	5	2	4	4	0	0	6	9	3	4	4	0	5	17
chr14:87472076|87511770	0	5	4	0	0	9	0	6	0	5	4	6	4	5	5	3	0	13
chr14:87474699|87506606	2	4	0	0	0	2	0	0	0	2	3	0	0	0	0	0	0	0
chr14:99133236|99150741	4	3	6	0	2	4	0	3	2	4	2	3	3	4	3	4	4	10
chr14:99186481|99211070	0	2	2	2	0	3	2	3	0	3	4	0	2	4	2	3	0	3
chr14:99987431|100023168	0	0	0	0	0	2	0	0	2	0	7	0	0	0	2	0	2	4
chr15:100115845|100142147	0	3	3	4	0	0	0	0	0	0	5	0	0	2	0	0	0	4
chr15:100899392|100936600	0	0	2	0	0	0	0	2	0	2	0	5	0	0	3	0	0	5
chr15:100936271|100936600	2	5	3	0	4	2	0	4	3	0	0	3	0	0	5	2	3	4
chr15:100955410|100957589	2	0	0	2	0	2	0	0	0	0	0	0	0	2	0	0	0	0
chr15:101002034|101011190	9	5	9	9	6	8	11	12	5	5	8	2	8	5	9	13	9	15
chr15:101198784|101202145	0	0	0	0	2	2	0	0	0	0	0	0	3	0	0	2	0	3
chr15:101198784|101204577	0	0	0	0	5	0	0	0	0	0	0	0	0	0	0	2	0	3
chr15:11883298|11895804	0	0	0	0	0	0	0	0	0	2	0	0	4	0	2	0	4	4
chr15:12136396|12184166	3	6	3	3	4	2	2	5	0	0	6	3	5	5	3	5	4	16
chr15:12146149|12160690	0	0	0	0	0	0	0	0	0	0	2	0	0	2	6	0	0	4
chr15:12230274|12233926	6	15	20	8	17	9	4	14	9	19	19	10	10	8	12	15	17	29
chr15:12230274|12238019	0	3	4	0	2	3	0	0	0	2	0	0	0	5	5	0	6	9
chr15:12339628|12343151	0	5	3	3	0	0	0	5	0	0	0	2	3	0	0	0	2	12
chr15:12592081|12592910	0	4	0	0	0	0	0	0	0	0	0	0	0	0	3	0	2	2
chr15:12889619|12905701	0	0	0	0	0	0	0	0	2	8	2	0	5	0	0	0	3	4
chr15:12901103|12907394	0	0	0	0	0	0	0	0	0	2	0	0	0	0	0	0	2	3
chr15:16823159|16832278	5	6	10	4	9	10	0	12	3	7	11	4	5	3	6	5	6	24
chr15:18963985|18966909	2	2	7	5	12	3	0	4	3	0	3	8	8	8	6	7	0	16
chr15:20833297|20836029	2	0	2	2	0	0	0	2	0	2	0	0	2	0	0	3	0	4
chr15:20833297|20840805	4	8	3	0	0	3	0	5	2	4	6	0	0	0	8	0	5	5
chr15:23173451|23173929	2	0	2	0	0	2	0	0	0	2	0	4	0	0	2	0	0	2
chr15:25364760|25364902	0	4	0	0	0	0	0	0	0	2	0	0	0	0	0	0	2	2
chr15:25964224|25972136	0	0	3	2	0	0	0	0	0	2	3	0	0	0	0	0	3	0
chr15:27871161|27912734	0	0	2	0	3	0	0	0	0	0	2	2	0	0	0	0	2	2
chr15:30332010|30332146	0	0	0	0	2	0	2	0	2	2	0	0	0	0	3	0	0	2
chr15:30619222|30647324	5	8	8	3	0	6	2	4	5	8	6	6	6	4	5	5	6	18
chr15:30619222|30669606	7	15	20	4	16	10	0	21	8	18	8	16	11	9	5	8	24	31
chr15:30619222|30683470	0	7	3	0	6	5	0	6	3	4	8	10	0	3	3	0	0	6
chr15:30634644|30647324	5	3	3	4	4	0	0	2	2	3	0	0	2	0	0	5	3	7
chr15:30634644|30669606	13	9	7	3	5	17	0	11	10	13	12	8	5	15	4	7	11	24
chr15:30634644|30683470	3	0	0	2	0	0	0	2	0	6	5	2	2	3	2	3	4	12
chr15:30646769|30647324	0	0	0	0	0	0	0	0	0	0	0	0	0	0	0	0	2	2
chr15:30905660|30922005	2	4	3	4	2	0	4	10	3	3	2	0	7	5	6	2	5	5
chr15:32417312|32417509	0	0	0	2	0	0	0	0	0	0	0	0	0	2	0	0	4	3
chr15:33249926|33302547	0	0	0	0	0	0	0	0	0	0	0	0	0	0	0	0	2	3
chr15:34258681|34277527	0	0	0	0	4	0	0	0	0	0	0	0	0	0	0	0	3	2
chr15:34945006|35115645	0	2	0	0	0	0	0	0	0	2	3	2	0	0	0	3	0	8
chr15:34999831|35008298	0	0	4	3	0	0	0	0	2	0	0	0	2	2	0	0	0	8
chr15:34999831|35115645	2	2	6	3	2	5	0	3	0	0	0	0	0	0	0	3	2	3
chr15:35072430|35115645	15	26	32	31	14	14	16	26	30	18	21	20	22	31	34	23	30	71
chr15:35088388|35115645	0	3	0	3	0	0	0	4	0	0	0	0	0	0	0	3	4	3
chr15:35099434|35115645	0	2	9	4	4	6	0	3	6	4	5	0	3	4	3	4	11	7
chr15:35417511|35430284	2	0	5	0	2	0	0	0	0	0	0	0	0	0	0	2	0	0
chr15:35422308|35472064	0	0	0	0	0	0	0	0	0	2	0	0	0	0	0	0	2	3
chr15:35445570|35472064	2	0	0	0	3	0	0	0	0	2	0	4	0	0	0	3	6	5
chr15:35533296|35534360	0	3	0	2	0	0	0	3	2	0	0	0	2	4	2	2	0	8
chr15:35533296|35576526	0	0	4	0	0	0	0	3	0	5	4	0	0	0	0	3	0	13
chr15:35645973|35674952	2	0	2	0	0	0	0	0	0	0	3	0	0	2	0	0	0	0
chr15:37563391|37780227	0	0	2	2	3	0	2	0	0	0	0	0	5	2	2	2	0	4
chr15:38037816|38041964	0	0	0	0	0	0	0	0	0	3	2	0	2	0	0	0	0	4
chr15:38045693|38048149	0	0	3	0	0	0	0	0	0	4	2	0	3	2	0	0	2	3
chr15:38493474|38498841	2	0	0	0	2	0	0	2	0	0	0	0	0	2	0	0	2	6
chr15:39274976|39345620	0	0	0	0	0	2	0	2	0	0	0	0	0	3	2	0	0	4
chr15:39345310|39345620	2	2	2	3	0	3	0	0	3	0	2	2	0	2	2	0	4	4
chr15:39436997|39616510	0	0	0	2	0	2	0	0	0	0	0	0	3	0	0	0	0	2
chr15:39442157|39462610	0	0	3	0	0	0	0	3	0	0	0	0	3	0	0	0	2	3
chr15:39452040|39478710	5	4	3	2	5	5	0	5	0	6	4	4	2	3	5	0	6	14
chr15:39452040|39517871	0	0	0	0	0	0	0	0	0	2	0	0	0	0	3	0	3	2
chr15:39452224|39478710	0	2	6	2	5	6	0	0	2	2	6	0	4	2	8	3	4	19
chr15:39452224|39517871	0	0	0	3	0	3	0	0	0	0	0	0	0	0	3	0	0	0
chr15:39506966|39517871	2	3	0	2	2	5	0	4	0	5	2	4	5	0	0	4	3	9
chr15:39534838|39616510	0	0	3	3	0	3	2	0	0	3	0	0	2	2	0	2	4	3
chr15:39555065|39616510	3	5	2	6	3	2	3	2	0	7	7	0	2	6	11	3	4	7
chr15:39555068|39616510	0	0	0	0	0	0	2	3	0	0	0	0	3	3	4	0	0	5
chr15:39566943|39616510	26	40	29	29	33	26	6	32	26	17	38	23	30	36	39	24	38	85
chr15:39585590|39616510	17	12	14	8	22	15	0	11	6	10	13	11	8	10	22	9	19	44
chr15:39585706|39616510	0	0	0	2	2	0	0	0	0	0	2	0	0	3	0	0	0	0
chr15:4035260|4059996	2	0	3	2	0	0	0	2	0	3	2	0	0	3	4	0	7	10
chr15:4047465|4057775	0	3	2	0	0	0	0	4	0	2	0	0	0	5	5	0	0	9
chr15:4047465|4059996	11	15	16	16	9	13	9	9	17	11	15	15	12	16	14	21	17	30
chr15:40752896|40774146	0	0	5	0	2	2	0	3	0	2	2	8	5	3	4	5	5	8
chr15:40752896|40870646	0	0	0	0	0	2	0	2	0	0	4	0	0	0	2	0	2	6
chr15:41535570|41535727	2	3	0	0	0	0	4	2	4	0	0	2	0	3	5	0	4	4
chr15:41535570|41653661	2	5	4	6	3	2	0	11	0	7	5	7	0	0	2	5	4	13
chr15:41797474|41826052	9	17	6	8	8	15	14	23	9	9	12	11	15	21	5	11	13	31
chr15:41797474|41865270	0	0	0	0	0	0	0	0	0	2	3	0	0	0	0	0	0	0
chr15:43492170|43513849	0	5	3	8	3	3	0	4	3	5	4	0	0	3	3	0	5	16
chr15:43507645|43513849	0	0	0	0	0	0	0	0	0	3	3	0	0	0	0	0	0	0
chr15:44388469|44405992	2	2	0	0	0	0	0	2	3	2	2	0	0	0	0	0	2	5
chr15:44388469|44420873	5	2	5	5	9	4	0	2	6	4	4	3	0	13	7	0	3	28
chr15:44396511|44420873	4	0	3	2	5	2	0	2	2	2	4	2	0	3	4	2	5	5
chr15:47629236|47636497	0	2	2	0	2	0	0	0	0	0	0	0	0	0	0	0	0	0
chr15:47820352|47849820	2	5	7	6	3	3	2	2	4	5	12	7	0	2	5	0	11	17
chr15:48287485|48314110	3	0	0	2	2	3	0	2	0	0	3	3	3	0	3	0	0	5
chr15:50822105|50831958	0	0	0	0	0	0	0	0	0	3	2	0	0	2	0	0	2	8
chr15:50822105|50846942	0	2	0	4	0	0	0	6	3	4	0	0	2	0	2	0	2	4
chr15:5160603|5170016	2	0	0	0	3	0	0	2	0	0	2	4	0	0	2	3	3	3
chr15:53083085|53107571	0	2	0	0	0	0	0	0	2	0	0	0	0	0	0	0	4	7
chr15:53088055|53107571	3	4	0	2	3	6	0	0	3	3	2	3	0	4	4	0	3	4
chr15:5322244|5323612	16	13	18	5	14	8	0	20	10	17	14	22	5	11	19	15	22	45
chr15:5322244|5333050	6	11	26	7	12	6	0	12	20	11	14	8	9	13	6	15	15	39
chr15:54882130|54883017	0	0	0	0	0	0	0	2	2	2	3	4	0	0	0	0	0	3
chr15:55208731|55218273	0	2	3	2	0	2	0	0	0	0	0	2	0	0	2	0	0	6
chr15:57821032|57823751	0	0	0	3	0	0	0	3	0	5	2	2	4	0	0	0	4	3
chr15:58052224|58055082	4	0	0	0	0	0	0	2	0	2	0	0	0	0	0	5	3	3
chr15:58052224|58069429	2	2	2	0	0	3	2	7	3	3	0	4	6	9	2	2	3	12
chr15:58968839|58972560	2	6	3	2	0	0	0	4	2	0	0	3	2	2	5	0	3	6
chr15:62054794|62107465	3	0	2	0	4	0	0	0	0	0	0	0	0	0	3	2	2	6
chr15:62102345|62107465	4	2	4	2	6	2	0	0	4	4	4	3	3	8	8	0	6	11
chr15:62107148|62107465	20	47	59	30	48	40	14	56	29	50	52	36	37	44	57	56	94	129
chr15:65829727|65837572	0	0	0	0	0	0	0	0	0	2	3	0	0	2	2	0	0	0
chr15:66030519|66031470	0	2	3	0	5	0	0	0	0	3	2	0	0	0	0	2	2	4
chr15:66594807|66595199	0	0	0	0	0	2	0	0	0	0	0	0	0	0	2	0	2	4
chr15:68101471|68146591	0	0	0	0	4	0	0	0	0	0	0	3	0	2	2	4	0	5
chr15:68101471|68170223	4	0	2	0	2	0	0	2	0	2	0	3	2	4	3	0	0	7
chr15:68146503|68170223	0	0	0	4	0	0	0	0	4	0	0	0	0	0	0	0	4	5
chr15:68165753|68170223	3	0	0	0	6	4	0	6	2	3	5	5	4	10	7	5	3	10
chr15:68165753|68187236	0	0	0	0	0	0	0	0	0	0	0	0	0	0	2	0	3	2
chr15:68995052|69017474	0	0	3	2	3	0	0	0	3	2	0	0	0	3	0	0	3	3
chr15:69013358|69017474	0	3	2	0	0	0	0	0	0	2	0	0	7	0	2	0	2	5
chr15:69013358|69029910	7	9	5	3	0	7	4	9	6	7	7	7	3	7	9	3	12	11
chr15:69013358|69049461	3	12	17	5	6	7	0	10	8	12	14	16	8	12	13	6	15	22
chr15:69024700|69049461	3	2	4	0	0	0	0	0	5	4	0	0	0	0	0	2	6	6
chr15:71519939|71533038	0	0	0	0	0	0	0	0	0	3	0	2	0	0	3	2	3	7
chr15:72685283|72757358	0	0	4	0	0	0	0	0	0	0	2	2	0	2	0	0	6	7
chr15:72999972|73031643	2	4	3	0	0	0	0	5	2	0	0	3	0	4	2	0	3	14
chr15:73012806|73031643	0	5	2	0	0	0	0	0	0	0	0	0	0	2	0	0	3	0
chr15:73257034|73268893	9	16	21	3	14	19	5	23	6	11	19	17	15	16	25	16	26	76
chr15:73259548|73268893	2	8	11	8	11	10	2	9	6	4	8	6	4	8	9	6	4	8
chr15:73292035|73298245	2	2	2	0	0	0	0	0	0	0	0	0	0	2	0	0	0	2
chr15:73292035|73309869	4	0	2	0	0	2	0	0	0	0	0	2	2	0	3	0	0	0
chr15:73303820|73309869	2	2	0	0	3	0	0	0	0	0	0	0	3	0	0	2	3	0
chr15:73303820|73343359	6	2	0	3	4	0	0	3	0	0	2	2	3	3	4	0	0	3
chr15:73320775|73343359	0	0	0	2	0	2	3	7	8	0	3	7	3	2	0	0	5	4
chr15:73343133|73394744	3	2	0	0	2	0	0	0	0	2	0	0	0	0	0	2	0	6
chr15:73360026|73394744	0	0	0	0	0	0	0	0	0	0	0	2	0	3	3	0	0	0
chr15:73362345|73394744	0	2	3	3	0	0	0	0	0	0	0	0	2	0	3	0	0	2
chr15:73391759|73394744	15	18	28	17	20	21	4	25	13	26	23	22	16	25	41	14	17	51
chr15:73392344|73394744	2	2	0	0	0	0	0	0	0	0	2	0	0	0	0	0	3	2
chr15:73605442|73606076	2	0	0	0	4	2	0	4	0	0	2	0	0	3	5	0	4	3
chr15:74528930|74529940	0	5	0	6	3	0	0	7	3	0	3	0	2	2	0	2	2	6
chr15:74540827|74540991	0	0	0	0	0	0	3	0	0	0	0	0	0	0	0	2	2	0
chr15:75666253|75667965	0	0	0	3	0	0	3	0	0	0	0	0	0	0	0	0	5	3
chr15:76087373|76088426	0	0	0	0	2	0	0	0	0	0	0	0	0	0	3	5	3	7
chr15:76751528|76765651	0	0	0	0	0	0	0	0	0	0	0	0	5	3	0	0	0	4
chr15:77094451|77105669	0	2	2	4	0	0	0	0	2	2	0	0	0	2	0	0	2	2
chr15:77807868|77813231	0	0	0	0	0	0	0	0	0	2	0	0	0	0	0	0	4	2
chr15:78671856|78674740	2	9	0	5	3	3	2	4	3	4	5	0	0	0	5	2	2	5
chr15:78671856|78685965	0	4	2	0	3	2	6	3	3	6	2	0	4	0	0	3	5	3
chr15:79114655|79115171	0	2	0	0	3	0	0	0	3	0	0	0	0	0	0	3	0	3
chr15:79535957|79537545	4	0	0	0	2	0	0	4	4	2	4	0	0	0	0	0	6	2
chr15:79536997|79537545	2	4	3	3	0	0	0	6	2	4	0	0	3	0	0	3	0	6
chr15:79541034|79543856	2	2	0	0	0	0	0	0	0	0	0	0	0	2	0	0	0	2
chr15:7976968|8079364	2	6	3	3	4	2	0	6	2	3	2	5	2	4	3	0	0	7
chr15:80884207|80918097	2	3	2	2	0	3	0	2	0	0	0	2	0	0	0	0	0	2
chr15:80886959|80902015	0	0	0	0	0	0	0	0	0	0	0	0	0	0	0	0	2	2
chr15:80894329|80902712	0	0	0	0	0	0	0	0	0	0	0	0	0	0	0	0	2	2
chr15:81377688|81392322	0	2	2	0	0	0	0	0	0	0	0	0	0	3	0	0	0	0
chr15:8139851|8141359	0	0	0	0	0	0	0	0	0	0	0	0	0	6	0	3	0	2
chr15:81430690|81438180	3	0	0	3	0	0	0	2	0	0	0	0	2	2	0	0	2	8
chr15:81600908|81601545	0	5	3	0	2	2	0	0	3	2	0	3	0	5	3	0	0	10
chr15:81628293|81628737	0	0	0	0	0	0	0	0	2	0	0	0	0	4	0	0	2	6
chr15:81631614|81632512	4	2	11	5	3	2	0	5	4	8	5	6	0	0	3	3	6	11
chr15:81716567|81722026	0	0	0	4	3	0	0	0	2	0	0	0	0	2	0	0	0	3
chr15:81792878|81793109	0	0	0	0	0	0	0	0	0	0	0	0	0	0	0	0	2	7
chr15:82027225|82027411	0	0	0	0	0	0	0	0	0	0	2	0	0	2	3	0	0	2
chr15:82814481|82857284	0	3	0	0	0	0	0	0	0	2	0	0	0	0	0	2	2	0
chr15:82825231|82857284	28	27	20	22	30	28	0	28	10	21	25	19	19	21	21	20	35	68
chr15:82851513|82857284	87	80	138	92	87	94	47	128	74	87	85	61	79	116	87	95	123	298
chr15:83131481|83138522	2	0	0	2	0	0	0	0	0	0	0	6	0	0	3	2	0	4
chr15:83791954|83800184	3	2	5	2	0	6	3	3	3	3	9	0	2	5	4	4	6	16
chr15:84171082|84176876	2	3	3	5	2	2	2	0	0	4	4	0	3	0	5	2	4	9
chr15:84171082|84186081	3	0	0	0	0	6	0	2	2	0	2	2	0	6	0	2	0	6
chr15:85359454|85365359	0	0	0	0	0	0	0	0	0	0	0	0	2	4	2	0	0	0
chr15:85359454|85376702	4	0	4	0	0	0	0	0	0	2	9	2	0	5	2	2	8	7
chr15:85359454|85382984	3	0	2	0	3	4	0	0	0	0	5	0	0	0	0	3	3	7
chr15:85359454|85393506	5	12	14	8	5	14	0	6	13	13	9	13	9	10	10	17	18	29
chr15:85365277|85376702	2	2	0	0	0	0	0	0	0	2	0	0	0	0	0	0	2	3
chr15:85365277|85393506	0	0	2	0	0	2	0	0	0	0	0	0	0	0	0	4	0	3
chr15:85375322|85393506	5	5	6	0	2	5	0	5	3	3	0	3	5	7	3	6	5	11
chr15:85386991|85393506	0	2	0	0	2	0	0	2	4	0	0	2	0	4	3	4	2	3
chr15:85387114|85391715	0	0	0	4	2	0	4	2	0	0	2	0	2	3	4	0	7	2
chr15:85391638|85393506	2	5	3	0	0	0	0	0	3	4	5	0	4	3	2	0	2	7
chr15:85882674|85885192	0	0	0	0	0	0	0	0	0	0	0	0	4	0	0	3	2	3
chr15:86091313|86100900	0	2	0	0	0	0	0	0	0	0	2	3	2	0	3	8	0	0
chr15:88811297|88812159	10	15	8	5	8	2	0	14	7	9	11	8	2	9	5	8	12	25
chr15:89067558|89069856	2	3	0	2	0	0	0	0	0	0	0	0	0	0	0	0	0	5
chr15:89242160|89246340	2	6	4	4	2	2	0	0	3	5	2	4	3	2	8	10	2	12
chr15:89246258|89253261	0	0	0	0	0	0	0	0	2	2	2	0	0	0	0	0	0	0
chr15:89268503|89269962	0	0	0	0	0	3	0	0	0	0	0	0	2	0	2	3	2	13
chr15:89538015|89549882	3	5	0	0	4	0	0	0	0	0	0	0	0	0	0	2	0	0
chr15:89543100|89549882	9	18	9	12	9	11	7	11	7	9	16	5	7	15	8	15	19	46
chr15:89547626|89549882	6	9	3	7	5	5	2	10	8	2	8	4	4	6	2	5	8	14
chr15:90568249|90619735	0	0	2	0	0	0	0	0	0	0	2	0	2	0	3	0	0	0
chr15:90970703|90970849	0	0	0	0	0	0	0	0	0	0	0	0	0	0	0	0	3	2
chr15:9148976|9165862	0	0	0	3	0	0	0	0	0	0	0	2	2	0	3	0	0	0
chr15:91497393|91516494	0	5	6	2	4	0	0	2	2	2	0	0	4	5	7	8	6	0
chr15:91786966|91814733	0	0	0	0	0	0	0	4	0	0	0	0	2	0	3	0	0	6
chr15:92291608|92318073	0	0	0	0	4	0	0	0	0	0	0	0	0	0	0	0	2	2
chr15:93424014|93465245	6	3	8	4	2	2	0	6	3	6	5	3	2	2	4	4	5	17
chr15:95229084|95241677	2	0	0	0	0	4	2	0	0	2	2	0	0	2	3	0	4	2
chr15:95241537|95241677	0	3	0	2	0	0	0	3	0	3	0	3	0	0	0	0	4	6
chr15:95296159|95346887	0	0	398	0	0	286	0	0	287	367	0	0	0	344	351	300	446	0
chr15:95296159|95385156	0	2	0	2	2	0	0	2	0	0	2	2	0	2	0	0	3	4
chr15:95296159|95435430	0	3	2	2	0	0	0	2	2	0	3	0	0	3	0	0	4	6
chr15:95346762|95385156	12	14	13	10	12	7	2	13	9	13	10	9	10	13	13	10	7	23
chr15:95346762|95429980	0	2	0	0	0	0	3	0	0	0	0	0	0	0	0	0	2	4
chr15:95346762|95435430	0	0	2	3	3	2	0	0	0	5	0	0	3	0	0	2	5	3
chr15:95374728|95385156	6	6	5	10	7	4	6	6	4	5	4	0	10	9	4	11	2	20
chr15:95429878|95435430	2	4	4	3	0	3	0	4	3	4	0	3	4	6	5	0	4	7
chr15:95736513|95737296	9	15	14	13	13	6	2	21	18	7	14	13	11	19	12	16	20	38
chr15:95864225|95920378	0	0	2	0	2	0	2	3	3	4	4	0	0	2	0	2	0	6
chr15:95864225|95931843	0	0	0	0	0	0	0	0	0	0	0	0	2	2	0	0	0	0
chr15:95912305|95920378	3	2	2	2	6	4	0	3	0	4	3	4	6	4	3	4	2	7
chr15:95912305|95931843	0	4	0	6	2	0	0	0	0	0	0	0	0	0	2	0	2	7
chr15:96609856|96624169	0	5	7	2	3	0	3	2	3	0	0	3	2	2	2	0	4	17
chr15:98132161|98132329	0	0	0	0	0	0	0	0	0	2	0	2	0	0	0	0	0	0
chr15:98592127|98599016	0	7	4	2	0	2	0	0	0	6	0	2	0	4	0	0	0	3
chr15:98592127|98604732	0	0	0	0	0	2	0	0	0	0	0	2	4	0	0	3	0	3
chr15:98740337|98742829	0	4	0	3	8	12	3	10	4	4	11	13	10	10	14	10	11	30
chr15:98740421|98742829	3	0	5	2	2	0	3	3	0	6	3	2	4	2	4	0	7	6
chr15:99149634|99149930	0	0	0	0	0	0	0	0	0	3	3	0	0	6	0	0	2	3
chr15:99401580|99402169	2	2	4	2	3	4	0	0	0	0	2	0	3	4	8	7	5	13
chr15:99510582|99514450	0	0	3	2	0	0	0	0	0	0	2	2	0	0	0	0	0	0
chr15:99738665|99745946	0	7	3	0	5	0	0	5	4	5	3	0	5	3	3	3	2	5
chr16:10611003|10644881	0	0	3	0	2	0	3	2	0	4	3	0	2	2	0	2	2	7
chr16:11104566|11128703	0	0	3	0	3	0	2	4	3	4	4	0	2	3	4	4	2	2
chr16:11116795|11128703	9	24	19	13	8	16	4	16	10	13	8	16	11	8	18	13	8	38
chr16:11199385|11201430	0	0	0	0	0	0	0	0	2	0	0	0	0	0	0	0	3	3
chr16:11445165|11447508	0	0	2	0	0	0	0	0	0	0	0	0	2	3	0	0	0	0
chr16:13603028|13647299	0	4	0	0	2	4	0	0	0	3	0	0	0	2	0	4	3	4
chr16:13629583|13647299	6	3	0	0	0	0	0	9	6	0	2	4	4	0	0	4	2	13
chr16:13687391|13688925	0	0	0	2	0	2	0	0	0	3	0	2	0	0	0	0	0	2
chr16:13697333|13699075	0	3	0	2	2	0	0	7	0	2	6	3	3	2	7	0	4	4
chr16:14138343|14140372	0	3	6	3	7	2	0	6	8	2	5	7	5	7	3	8	7	10
chr16:15799867|15816894	3	0	0	0	0	3	0	0	0	0	0	0	0	3	0	2	0	7
chr16:16037490|16140863	0	0	3	0	0	0	0	0	3	0	0	0	0	2	2	0	0	5
chr16:16114827|16140863	3	8	2	0	3	5	0	3	5	5	4	4	4	4	6	0	3	11
chr16:16140006|16143816	0	0	0	0	0	3	0	0	0	2	2	0	0	0	0	0	0	0
chr16:16225301|16230776	4	0	4	0	0	2	0	2	0	0	0	2	0	2	0	3	2	11
chr16:16453992|16477513	14	26	13	8	16	11	2	19	14	15	8	20	12	13	12	10	24	32
chr16:17013308|17016080	6	0	10	0	2	5	0	4	4	7	7	4	0	9	4	4	5	16
chr16:17015898|17018475	3	2	0	2	2	4	0	3	2	0	6	0	2	0	2	3	5	8
chr16:17015898|17026489	8	5	0	0	2	4	0	0	0	0	5	0	0	0	0	0	0	0
chr16:17302991|17303443	0	0	0	0	0	0	0	0	0	0	2	2	2	0	0	0	0	0
chr16:17348715|17356216	9	8	11	8	5	7	18	10	9	4	9	4	4	9	4	10	19	15
chr16:17348715|17360593	0	0	3	0	2	0	0	0	0	0	0	2	2	0	0	2	0	4
chr16:17348715|17364012	0	0	0	4	0	0	0	0	0	2	2	0	0	0	2	0	0	2
chr16:17367404|17378514	0	0	0	0	0	0	0	0	0	0	0	0	0	0	2	0	3	5
chr16:17367404|17389457	10	15	19	11	10	9	0	9	13	22	7	12	12	16	15	11	18	34
chr16:17373350|17381889	0	0	0	0	0	0	0	3	2	0	0	0	0	0	0	0	0	0
chr16:17373350|17389457	24	30	31	24	32	28	31	25	16	26	23	15	15	35	38	15	41	75
chr16:17378442|17389457	0	2	4	8	0	5	0	2	5	0	2	0	7	2	3	3	4	10
chr16:17381801|17389457	2	3	0	2	2	0	0	3	0	4	2	0	3	4	0	3	0	4
chr16:17671545|17674658	0	2	6	3	0	2	0	3	3	3	2	4	2	3	2	0	7	3
chr16:17683159|17697694	0	0	3	2	0	2	0	0	0	0	0	2	0	0	0	3	2	3
chr16:17856752|17859526	0	3	2	0	0	0	0	3	0	3	2	0	0	0	0	0	4	4
chr16:18894774|18899457	0	0	0	0	0	3	0	0	4	0	0	0	0	5	0	3	0	5
chr16:20150442|20154229	0	0	0	0	0	0	0	0	0	0	0	0	0	0	0	0	2	2
chr16:20150442|20162137	0	2	4	0	0	0	0	0	0	0	0	2	0	0	0	0	0	0
chr16:20159137|20190489	0	0	0	0	0	0	0	0	0	0	0	0	0	0	0	2	0	4
chr16:20607764|20609086	0	0	2	0	2	3	0	0	0	0	0	2	0	4	3	0	3	2
chr16:20656543|20657609	0	7	13	7	6	9	4	9	4	5	3	9	12	15	12	2	3	18
chr16:21434687|21435821	0	0	6	0	2	3	2	0	0	0	2	0	0	2	3	4	4	7
chr16:21500188|21506821	0	0	0	0	0	0	0	0	0	0	0	0	0	0	0	0	2	2
chr16:22479366|22500401	0	0	0	0	3	0	0	0	0	0	0	0	0	0	2	0	2	2
chr16:29469241|29479902	2	0	3	0	0	0	0	0	2	2	0	0	0	0	0	2	3	4
chr16:30543402|30547469	6	4	7	5	0	3	0	4	2	6	13	2	5	5	5	0	4	10
chr16:31101825|31141797	0	0	0	0	0	0	0	0	0	0	3	3	0	0	0	0	0	0
chr16:31101825|31160388	3	4	3	3	0	0	3	0	0	4	0	0	9	2	0	3	7	8
chr16:31116002|31141797	0	0	0	0	0	0	0	0	0	0	0	0	0	3	2	0	0	0
chr16:31127321|31141797	3	2	4	0	0	0	0	0	0	0	6	0	0	0	0	3	4	8
chr16:31136537|31160388	0	5	4	2	0	3	0	4	4	6	6	3	0	6	4	0	5	13
chr16:31153706|31160388	16	15	20	16	12	15	6	22	14	18	19	15	8	8	17	16	17	39
chr16:31743106|31812824	0	2	2	0	2	0	0	3	2	0	5	0	0	0	3	0	0	4
chr16:31788082|31797010	2	0	0	0	0	0	0	3	0	2	2	2	5	3	3	0	0	11
chr16:31788082|31812824	0	0	0	2	2	0	0	0	0	0	6	0	0	0	0	0	2	0
chr16:31793504|31805734	0	0	0	0	0	0	0	0	0	0	2	2	0	0	0	0	0	5
chr16:31796866|31812824	9	12	10	12	12	12	6	16	6	17	15	11	19	20	16	9	14	35
chr16:31805614|31838226	0	0	0	0	0	0	0	0	0	0	0	2	2	0	3	2	0	0
chr16:31968800|31983873	2	0	0	0	2	2	0	0	2	0	2	0	0	0	0	0	0	2
chr16:31977680|31983873	0	0	0	0	0	0	0	2	0	0	0	0	3	0	3	0	0	0
chr16:31977680|31990465	4	4	4	2	2	0	0	6	2	2	0	0	5	4	3	5	6	7
[truncated: 3,506 more rows]

## Sheet: cortex_repr_circRNA_table
circRNA_ID	F11_1	F11_2	F11_3	F15_1	F15_2	F15_3	F19_1	F19_2	F19_3	F23_1	F23_2	F23_3	F3_1	F3_2	F3_3	F7_1	F7_2	F7_3
chr1:100141174|100164239	0	0	0	0	0	0	0	0	0	0	3	0	4	0	2	0	0	0
chr1:10034008|10035163	0	0	0	0	0	0	0	0	0	3	0	2	0	0	0	0	0	0
chr1:10477025|10488949	0	2	0	0	0	0	3	0	0	4	0	4	3	0	0	0	0	0
chr1:105691906|105696596	2	4	0	6	0	2	5	0	5	7	7	2	3	5	3	6	4	6
chr1:106281363|106287116	0	0	0	2	2	0	0	2	0	3	3	10	0	3	0	3	0	0
chr1:11511918|11518709	0	0	0	0	2	0	3	0	3	0	0	0	0	0	0	4	0	0
chr1:11511918|11545282	0	0	0	0	0	0	0	0	0	3	0	0	2	3	0	2	0	0
chr1:116428472|116455217	4	0	3	2	0	0	0	0	0	2	8	0	2	2	0	0	3	2
chr1:11747965|11829891	2	0	0	0	0	0	4	0	2	0	5	4	4	0	0	2	0	0
chr1:118419440|118419918	3	0	2	2	0	0	2	5	3	0	2	0	2	0	0	2	0	5
chr1:119548894|119579077	0	0	3	0	3	0	2	0	4	0	3	3	4	0	2	2	0	2
chr1:119567796|119579077	2	0	0	2	2	0	0	0	5	2	3	3	0	6	0	4	4	2
chr1:119667514|119765922	5	0	5	3	0	0	0	0	0	0	0	0	0	4	2	0	0	0
chr1:119691601|119765922	0	3	0	0	6	2	8	7	7	8	6	3	7	6	3	6	3	8
chr1:119706155|119765922	8	0	0	2	0	2	4	0	0	3	6	0	4	2	3	0	0	2
chr1:119707776|119773271	0	0	0	0	0	0	0	0	0	0	0	0	3	0	0	2	0	2
chr1:119715947|119765922	0	0	0	0	2	0	0	0	0	0	0	0	2	2	0	2	0	0
chr1:119741355|119765922	8	13	5	12	8	4	5	12	10	11	12	12	12	15	7	10	5	7
chr1:119765031|119783589	0	0	0	0	0	0	0	0	0	3	3	0	0	2	0	0	0	0
chr1:121221874|121312325	2	3	0	4	3	0	0	0	0	0	0	4	0	2	3	0	0	2
chr1:121249791|121312325	3	3	0	0	4	0	0	0	0	7	0	0	0	4	0	0	0	0
chr1:121305855|121312325	2	3	0	0	0	0	0	2	0	2	0	2	2	0	0	0	0	0
chr1:123376627|123384332	0	0	0	0	6	0	0	0	0	0	2	5	3	6	0	5	0	0
chr1:123423613|123445321	0	0	0	2	0	0	0	0	3	0	2	2	0	0	0	0	0	0
chr1:123485894|123905176	0	0	0	0	0	0	0	0	0	0	2	0	0	0	0	3	0	5
chr1:123650288|123905176	0	3	5	2	0	0	0	4	4	0	5	2	13	6	0	2	0	0
chr1:123748140|123905176	0	0	0	0	0	0	2	0	2	0	0	0	0	0	0	0	0	0
chr1:123831650|123905176	2	2	0	0	0	0	0	0	0	2	0	0	0	5	0	0	0	2
chr1:123854166|123905176	2	5	0	0	0	0	0	0	0	0	0	0	2	0	0	2	0	0
chr1:123854166|124046891	0	0	0	0	0	0	0	0	0	0	2	3	0	2	0	0	0	0
chr1:124045372|124046891	2	0	2	0	3	3	4	3	2	2	2	0	4	4	2	0	2	0
chr1:124633365|124639139	16	14	12	20	11	20	9	15	11	23	21	14	9	40	14	19	9	16
chr1:124701405|124755730	0	0	0	0	0	0	0	0	0	2	2	0	0	0	0	0	0	0
chr1:125568547|125579327	3	2	0	3	5	0	0	2	0	5	5	0	3	3	5	3	2	0
chr1:127791605|127803659	0	0	0	0	4	0	0	0	3	0	0	0	0	2	2	2	0	0
chr1:128151744|128153399	3	4	4	3	4	0	7	3	4	6	4	10	4	8	5	6	6	4
chr1:128167893|128176956	2	0	2	2	2	0	0	0	0	0	0	0	0	0	0	0	2	2
chr1:128167893|128197097	0	0	0	0	0	0	2	2	0	2	4	0	0	0	0	0	0	0
chr1:128186758|128216552	0	0	0	0	0	0	0	3	4	0	0	0	0	0	0	0	0	0
chr1:128190638|128193756	0	0	2	0	2	0	3	0	3	2	2	0	0	4	0	0	0	0
chr1:128190638|128221703	0	0	2	0	0	0	0	0	0	0	2	0	2	2	0	0	0	0
chr1:128190638|128223641	0	0	0	0	0	0	0	0	0	0	0	0	2	2	0	0	0	0
chr1:128190638|128231467	0	0	0	0	0	0	3	0	0	0	2	0	2	0	2	0	0	0
chr1:128193460|128221703	3	6	6	5	5	0	2	2	2	4	10	4	12	7	3	6	0	10
chr1:128193460|128223641	5	8	16	11	7	0	11	4	8	6	14	11	16	15	9	9	0	14
chr1:128193460|128231467	0	0	5	2	2	0	2	0	0	4	0	3	4	4	0	0	0	5
chr1:128211205|128223641	9	4	0	8	10	0	3	5	5	4	10	5	11	9	4	10	3	11
chr1:128211205|128231467	2	0	0	2	4	0	2	0	2	0	2	0	5	5	4	4	0	0
chr1:131332117|131356905	0	0	0	0	0	0	0	2	2	0	0	0	0	0	0	0	0	0
chr1:131344349|131356905	0	0	2	0	0	0	4	0	3	2	0	0	2	0	0	2	0	2
chr1:132014383|132023838	3	8	7	12	4	2	6	12	4	0	10	5	5	8	4	8	2	6
chr1:13221307|13224713	2	2	2	0	0	0	4	0	7	0	7	0	3	4	0	5	2	3
chr1:13221307|13286025	38	38	30	38	29	15	56	36	30	46	62	42	48	66	41	48	28	41
chr1:13221307|13289617	4	0	3	4	4	0	0	2	4	0	5	5	0	0	0	4	2	5
chr1:132991700|132994583	0	0	2	0	0	3	0	4	2	0	2	0	3	0	4	0	0	0
chr1:133009137|133012711	0	0	2	0	0	0	3	0	0	5	3	2	4	5	0	0	0	0
chr1:133753089|133753749	3	3	7	7	0	0	2	5	9	3	4	4	3	13	5	8	0	7
chr1:134834435|134842733	4	0	0	0	0	3	0	3	3	3	4	0	0	0	4	0	7	3
chr1:135304430|135309198	4	4	0	0	0	0	2	2	0	2	3	3	3	3	0	3	0	6
chr1:136273750|136282881	0	0	0	2	0	0	0	0	0	0	0	2	0	6	2	0	0	0
chr1:136292880|136304456	0	5	0	3	2	0	0	4	2	0	2	0	0	0	0	0	0	0
chr1:13638231|13650884	0	0	0	0	0	0	0	0	0	0	4	0	0	2	2	0	0	0
chr1:139023105|139042043	0	2	0	0	0	2	0	0	3	2	3	0	2	0	3	0	0	0
chr1:139023105|139062971	0	0	4	0	0	4	2	3	0	2	4	0	0	2	0	0	0	0
chr1:139040000|139042043	2	0	0	0	2	3	0	0	3	6	0	9	0	0	5	0	0	3
chr1:139040000|139054621	0	0	0	0	0	0	0	0	0	0	2	0	2	0	0	2	2	0
chr1:139040000|139062971	30	27	19	24	25	12	14	29	27	32	40	28	23	44	25	38	24	43
chr1:139040000|139081273	4	4	2	0	3	4	0	6	7	0	7	0	2	2	0	3	0	2
chr1:139040000|139090555	0	0	0	0	0	0	4	0	2	2	2	4	0	0	0	3	0	0
chr1:139040000|139110485	4	10	3	7	6	6	8	3	11	7	8	4	4	10	4	4	3	4
chr1:139040000|139144000	4	2	3	2	0	3	0	5	0	4	5	2	4	5	0	2	0	4
chr1:139053346|139062971	20	13	15	18	16	0	8	4	13	33	32	14	24	29	20	21	9	21
chr1:139053346|139110485	5	4	2	0	3	0	0	3	5	7	16	2	8	6	5	4	0	3
chr1:139053346|139144000	0	2	0	2	0	0	0	0	0	2	0	0	2	2	0	0	0	0
chr1:139060275|139110485	2	0	0	0	7	0	0	0	0	3	4	0	0	3	0	0	0	0
chr1:139081173|139110485	4	8	3	6	4	2	7	11	11	12	8	14	18	16	6	10	4	8
chr1:139085883|139110485	2	6	10	0	10	0	3	4	6	5	11	8	5	19	4	10	5	7
chr1:140351208|140383095	2	0	0	0	2	0	0	0	0	0	3	0	0	6	4	0	0	0
chr1:140362949|140383095	30	12	27	31	25	3	11	13	21	18	47	21	33	33	12	20	9	30
chr1:140362949|140431433	5	3	4	6	0	0	5	3	7	8	2	3	8	8	4	7	2	5
chr1:140362949|140450304	25	31	32	29	43	2	33	30	30	53	45	28	54	77	49	40	21	52
chr1:140362949|140484233	9	2	6	0	3	0	0	2	5	6	3	3	7	11	8	7	0	7
chr1:140375108|140450304	3	0	0	0	0	0	0	0	0	0	0	0	0	0	0	2	0	2
chr1:140425193|140431433	3	4	3	3	0	2	0	7	6	4	4	3	3	2	4	0	2	3
chr1:140425193|140450304	9	5	7	7	9	0	3	8	4	7	2	5	5	4	6	8	2	3
chr1:14229493|14253102	2	0	2	5	0	0	0	0	0	2	0	2	0	0	0	0	0	3
chr1:14229493|14283198	0	0	0	0	0	0	0	0	0	0	2	0	2	2	0	0	0	0
chr1:143667625|143677855	6	2	0	6	4	0	2	0	3	0	4	6	8	7	7	4	0	5
chr1:143691275|143695462	3	0	0	0	0	0	0	0	0	0	0	2	3	3	0	0	0	2
chr1:150406462|150407577	3	0	0	0	2	0	0	4	0	3	0	0	0	4	0	2	0	7
chr1:152844036|152844407	0	5	8	2	6	4	3	5	14	6	8	2	6	14	3	11	4	10
chr1:152854310|152856611	0	0	2	0	0	0	0	0	0	0	2	2	0	2	2	2	2	0
chr1:154633554|154635860	0	0	0	0	0	0	0	0	0	2	3	0	0	3	0	4	0	2
chr1:154700371|154707351	0	0	0	0	0	0	0	0	0	0	0	0	2	0	3	3	0	0
chr1:154700371|154725920	3	0	2	5	0	0	0	2	4	3	4	5	0	2	4	0	0	6
chr1:155173986|155197435	47	28	22	28	28	34	32	31	32	42	38	34	33	61	27	35	23	44
chr1:155601454|155624958	0	0	0	0	2	0	0	2	0	2	4	0	5	0	2	0	2	2
chr1:155953154|155962560	9	12	3	6	0	0	4	2	5	8	15	10	7	2	0	4	4	6
chr1:155958561|155962560	6	3	2	0	4	0	0	8	3	0	5	3	3	7	5	0	0	0
chr1:156439288|156440585	0	0	0	0	0	0	0	2	0	0	0	0	0	3	3	2	0	0
chr1:156869441|156901890	0	2	2	4	0	4	3	4	0	8	2	4	2	4	7	6	0	7
chr1:156869441|156907718	6	0	2	0	0	0	0	0	4	0	3	0	3	4	0	0	0	3
chr1:156869441|156907778	4	3	5	6	0	2	5	3	5	8	14	7	6	6	10	4	2	12
chr1:156869441|156918175	0	0	0	0	0	0	0	0	2	0	0	0	2	4	0	0	0	0
chr1:157174143|157179252	4	7	3	3	3	2	3	0	0	5	5	2	3	0	0	7	0	2
chr1:157286731|157299264	4	4	3	5	7	0	0	6	3	2	7	3	12	8	2	8	0	9
chr1:157286731|157391670	0	8	6	5	4	4	5	5	8	11	7	7	7	7	0	9	0	7
chr1:158266462|158295770	3	0	2	0	0	0	0	0	0	0	0	0	0	0	0	0	0	0
chr1:158520444|158580361	0	0	4	0	0	0	0	3	0	0	0	0	4	0	2	0	0	2
chr1:158572952|158580361	0	0	2	2	6	0	2	2	3	2	3	2	3	0	0	3	0	3
chr1:158597157|158612534	3	4	3	0	3	2	3	0	2	3	10	2	4	4	3	5	0	4
chr1:160441823|160740931	0	0	0	0	0	0	0	0	0	7	3	0	0	0	0	0	0	0
chr1:160627215|160702460	0	0	0	0	0	0	0	0	0	0	2	3	0	0	0	0	0	0
chr1:160700712|160702460	6	4	0	4	4	2	4	2	2	5	8	3	4	7	4	0	0	2
chr1:160700712|160740931	0	0	2	2	2	0	0	0	0	2	0	0	2	0	0	2	3	0
chr1:160710147|160740931	0	2	2	0	0	0	0	0	4	2	4	0	0	3	2	0	4	0
chr1:160722133|160740931	3	4	2	11	6	0	0	4	3	0	6	2	2	8	9	9	2	9
chr1:161241636|161247413	0	0	0	0	0	0	0	0	0	0	0	0	3	3	0	2	0	0
chr1:162231654|162313696	5	3	0	5	0	2	2	2	7	0	2	6	2	4	0	0	0	3
chr1:162274488|162313696	0	2	3	2	0	0	4	0	0	3	0	0	0	0	0	2	2	2
chr1:162285997|162313696	0	0	3	4	0	4	3	6	2	0	3	3	4	5	0	3	0	3
chr1:162295552|162313696	0	0	0	0	3	0	0	0	0	2	0	0	2	0	2	0	0	2
chr1:162307868|162313696	0	0	0	0	0	0	0	2	0	2	0	2	0	0	0	0	0	0
chr1:162353520|162355509	7	3	0	2	2	0	2	0	2	8	10	2	7	4	3	2	4	5
chr1:16345704|16509408	5	2	2	0	2	0	0	5	8	5	3	0	6	6	6	4	0	3
chr1:163883383|163888305	7	4	4	11	3	9	7	6	9	10	12	4	9	16	5	6	6	9
chr1:16389821|16394210	0	4	0	3	2	0	3	2	2	0	2	5	0	3	0	3	0	0
chr1:16389821|16509408	6	3	4	3	0	0	3	4	7	0	2	0	4	8	7	2	0	7
chr1:164340729|164347879	3	3	5	3	0	0	0	3	3	2	0	3	4	2	2	4	2	3
chr1:164379359|164403077	2	4	2	2	2	5	2	4	8	5	5	3	3	5	2	4	5	2
chr1:16440323|16463194	0	0	0	3	0	0	0	0	0	0	3	4	0	0	0	0	3	0
chr1:16440323|16486150	0	2	2	0	0	0	0	3	5	0	5	0	0	4	0	6	0	3
chr1:16463035|16509408	8	3	4	6	3	0	0	0	3	3	9	7	3	0	0	6	2	6
chr1:16486020|16509408	0	0	2	0	0	0	0	0	0	0	0	0	0	0	0	2	0	2
chr1:165220099|165228447	0	2	0	0	0	0	2	0	0	4	0	3	0	0	0	0	0	0
chr1:165411464|165429315	0	0	0	0	2	0	0	3	2	0	0	0	0	2	0	4	2	0
chr1:165420111|165424394	0	2	2	0	0	0	0	0	0	0	0	0	0	0	0	0	0	0
chr1:165420111|165429315	0	0	4	0	0	0	2	0	3	0	0	4	0	0	0	2	0	2
chr1:165422856|165429315	0	0	0	0	0	0	0	0	0	2	0	2	0	0	0	0	2	0
chr1:165593391|165608604	2	0	0	0	0	0	0	6	0	2	0	0	3	2	0	0	5	0
chr1:165604610|165608604	15	13	9	12	8	8	8	8	5	8	16	10	9	12	9	15	3	8
chr1:16581927|16602353	2	0	0	0	8	0	3	9	7	8	9	3	6	13	0	7	6	6
chr1:165911288|165913349	0	0	0	2	0	0	0	0	5	2	0	2	0	5	0	2	0	0
chr1:167225592|167237648	0	2	2	0	0	0	0	0	0	0	3	0	0	2	0	2	0	0
chr1:167234692|167237648	3	2	7	3	3	8	3	3	4	6	9	3	6	8	4	4	3	8
chr1:168183530|168195883	0	0	0	0	2	0	0	0	2	0	2	0	2	0	2	3	0	0
chr1:168183530|168209595	2	2	3	0	0	0	0	0	0	2	0	0	0	0	0	0	0	0
chr1:16997464|17004534	0	0	0	3	5	0	0	2	5	0	4	0	0	0	0	4	0	3
chr1:16997464|17092057	0	0	0	0	0	0	0	0	0	2	0	2	0	0	0	0	0	2
chr1:170787346|170819432	0	3	0	5	0	0	3	3	3	3	3	2	2	4	3	4	0	4
chr1:170815423|170819432	0	0	0	0	3	3	0	0	4	2	3	0	2	0	0	2	0	2
chr1:172097674|172099767	0	2	0	0	0	0	2	0	0	2	0	3	3	2	2	0	0	0
chr1:172173943|172187460	2	0	0	5	3	0	0	0	0	0	5	0	3	2	0	3	3	2
chr1:172199111|172199266	2	0	0	0	2	0	2	2	2	2	5	0	2	5	0	0	0	0
chr1:172233953|172279467	7	0	0	0	0	0	6	0	0	0	0	11	0	11	3	5	0	0
chr1:174581916|174612651	8	0	8	2	10	0	9	6	6	8	15	10	11	17	3	17	7	7
chr1:174581916|174666704	0	0	0	0	0	0	0	0	0	0	0	0	3	0	2	0	0	0
chr1:174593061|174612651	7	4	5	5	7	0	2	4	5	0	5	0	10	7	6	8	0	9
chr1:174608382|174612651	19	15	24	14	20	0	12	10	20	12	31	12	25	33	16	20	10	24
chr1:174608382|174628017	0	2	0	0	0	2	0	2	0	0	2	0	0	2	0	2	0	2
chr1:174608382|174647193	6	0	0	3	0	0	3	2	2	0	3	0	3	8	0	8	0	5
chr1:174608382|174666704	0	0	0	0	2	0	5	3	0	0	4	2	3	3	2	2	0	2
chr1:174694187|174699676	3	3	3	4	3	0	0	6	7	6	8	2	8	6	2	0	0	5
chr1:174698769|174744306	0	0	0	0	2	0	0	2	0	2	2	0	0	2	0	0	0	0
chr1:175121728|175122995	2	0	0	0	0	0	0	2	0	0	2	3	0	0	0	5	0	0
chr1:175121728|175153230	19	13	9	14	18	7	7	9	10	17	23	17	16	23	20	24	8	22
chr1:176044835|176090039	0	3	2	0	4	0	2	3	2	4	3	7	0	5	2	2	3	3
chr1:177031650|177248881	2	2	3	0	0	0	2	0	2	2	4	2	0	6	0	3	0	0
chr1:177043775|177067333	3	2	0	0	0	0	0	2	0	7	0	0	0	4	0	0	0	7
chr1:177043775|177131096	0	3	0	0	0	0	2	3	2	2	2	0	0	2	0	0	0	0
chr1:177043775|177248881	21	21	26	24	22	4	19	16	12	18	22	24	25	32	15	22	16	24
chr1:177050038|177248881	0	2	3	3	3	0	3	0	0	0	6	0	3	0	4	2	4	5
chr1:177059334|177248881	22	11	9	12	16	4	12	12	15	18	15	13	21	11	7	17	7	16
chr1:177067211|177248881	2	0	4	3	2	0	0	3	10	4	5	8	5	3	4	7	5	3
chr1:177078774|177131096	2	6	3	2	0	0	6	0	3	4	2	8	4	0	4	7	0	5
chr1:177078774|177248881	37	32	49	47	37	17	42	43	38	47	41	43	45	69	27	39	24	34
chr1:177096967|177103043	2	2	0	3	0	0	0	0	0	0	0	0	0	0	0	0	0	0
chr1:177096967|177109738	0	0	0	0	2	0	0	0	0	0	3	5	3	0	0	0	0	0
chr1:177096967|177131096	3	0	3	2	0	0	2	0	0	0	4	0	0	0	2	0	0	2
chr1:177096967|177248881	6	7	9	7	10	2	5	8	10	5	7	7	8	18	8	5	3	7
chr1:177102962|177248881	46	36	46	26	35	19	31	50	32	42	43	40	53	75	34	42	25	40
chr1:177130971|177248881	2	5	0	9	2	0	3	5	7	5	0	4	4	9	6	4	0	2
chr1:177767655|177784998	2	0	2	0	0	0	0	2	2	2	0	0	0	2	0	0	0	2
chr1:177842843|178122812	6	0	0	0	0	0	0	0	0	0	6	0	7	10	3	0	0	0
chr1:178040309|178122812	0	0	0	0	0	0	0	3	6	0	0	0	0	2	0	0	0	0
chr1:178323134|178325313	39	35	41	44	34	37	45	63	43	64	65	57	73	66	28	47	30	40
chr1:178323134|178329407	2	0	5	0	0	0	0	0	3	0	0	3	0	2	3	0	0	0
chr1:178323134|178334026	0	2	2	2	0	0	0	3	0	0	2	0	2	3	0	0	0	0
chr1:179043737|179050378	2	0	0	0	2	0	3	2	0	0	0	0	0	0	0	0	0	0
chr1:179043737|179094402	0	0	0	0	2	0	0	0	2	4	0	2	3	2	0	0	0	0
chr1:179405283|179411785	5	4	0	5	0	0	5	6	7	0	0	2	0	5	6	5	0	4
chr1:179405283|179423418	0	3	0	0	2	0	0	0	0	4	3	2	3	0	0	0	3	0
chr1:179999362|180040200	5	7	6	5	3	0	4	4	4	8	5	7	3	9	6	0	0	3
chr1:180031505|180040200	0	2	3	0	0	0	0	0	2	0	0	0	0	4	3	2	2	0
chr1:180733166|180738637	0	0	0	0	2	0	2	0	0	5	0	0	4	4	0	2	0	0
chr1:181109160|181123984	4	0	0	0	0	0	0	0	3	3	3	0	0	0	3	2	0	0
chr1:181120355|181123984	0	4	0	0	0	6	0	6	6	2	3	3	8	7	0	5	0	5
chr1:181905469|181961919	0	4	5	7	15	5	5	8	8	2	9	18	9	17	7	9	5	9
chr1:181956394|181961919	4	5	6	5	8	3	8	7	9	4	5	10	2	15	2	7	4	3
chr1:182853957|182858610	0	0	2	2	2	0	3	0	5	2	4	3	0	3	2	10	0	0
chr1:183135355|183135876	0	0	0	0	0	0	2	3	2	0	6	2	5	9	0	3	2	0
chr1:184925816|184945000	0	0	0	0	0	0	0	2	2	0	0	0	0	0	0	0	0	0
chr1:185266901|185267279	3	0	6	5	3	0	4	3	8	5	7	4	7	7	4	5	2	0
chr1:185386246|185397267	4	0	4	2	4	0	0	3	2	4	6	5	3	7	2	3	4	7
chr1:186736116|186739863	0	2	2	0	5	3	0	0	0	2	2	0	2	0	0	2	0	0
chr1:189242887|189258898	9	9	3	11	10	0	6	11	7	14	17	15	5	12	5	8	6	9
chr1:190146952|190162313	5	2	0	0	0	0	0	0	0	0	0	0	0	4	3	0	0	0
chr1:190844487|190899571	7	0	5	10	3	0	6	6	4	6	6	3	9	10	4	10	4	4
chr1:190871592|190888764	6	11	6	8	9	8	5	12	0	8	9	6	8	16	12	4	0	7
chr1:190871592|190899571	45	50	43	59	42	43	46	60	53	78	73	66	59	82	36	64	31	54
chr1:190885334|190899571	8	12	9	10	6	17	11	18	13	14	17	11	11	22	10	14	19	12
chr1:19118830|19148417	0	0	0	2	2	0	0	0	2	0	0	0	0	4	2	2	0	0
chr1:191368641|191372666	0	0	0	0	0	0	0	0	0	2	3	0	0	0	0	0	0	0
chr1:191464303|191465550	7	3	3	0	0	0	0	5	3	4	4	0	6	2	0	3	3	0
chr1:192116269|192130460	0	3	3	0	0	0	2	0	2	5	2	0	3	3	0	6	2	3
chr1:192123539|192126027	0	0	0	3	0	0	0	2	0	2	3	4	0	0	0	0	0	2
chr1:192221333|192242037	9	10	6	10	8	2	10	11	10	4	9	14	11	24	10	11	8	7
chr1:192224845|192242037	0	4	0	0	0	0	2	0	0	3	0	2	0	0	0	0	0	0
chr1:192238725|192242037	3	4	5	5	4	0	3	0	0	4	8	2	3	5	2	4	0	5
chr1:192337400|192337829	0	0	0	0	2	0	0	0	0	3	0	0	0	3	0	4	4	0
chr1:192980346|192986882	6	6	8	7	5	3	5	5	3	4	8	7	5	6	5	4	2	7
chr1:194643686|194649638	0	0	2	0	0	0	4	2	0	2	5	0	0	0	0	0	2	3
chr1:195018601|195024406	0	0	0	0	2	2	0	0	3	0	0	0	0	0	0	2	0	2
chr1:21424049|21469564	0	0	2	0	0	0	0	0	2	3	3	3	0	3	0	6	4	5
chr1:21457404|21469564	5	5	0	5	2	0	2	7	4	9	5	8	4	4	3	2	2	3
chr1:21535061|21593614	0	0	3	3	6	0	3	8	3	0	3	0	6	7	2	3	0	3
chr1:22346293|22379540	60	53	47	78	74	33	60	82	62	77	100	82	74	104	56	71	52	71
chr1:22346293|22393948	78	50	59	64	64	0	37	50	51	75	78	61	85	122	47	66	31	61
chr1:22346293|22397563	10	10	7	15	13	11	14	12	5	20	19	19	12	27	16	20	13	11
chr1:22346293|22538623	2	6	2	0	0	0	0	3	0	0	0	3	2	2	0	0	0	0
chr1:22373344|22379540	21	18	15	21	16	17	17	37	22	37	52	39	33	33	19	39	10	23
chr1:22373344|22397563	0	0	0	5	0	0	0	0	0	6	0	0	0	2	0	3	0	3
chr1:22397451|22486652	3	0	4	2	3	0	0	0	2	0	3	0	4	2	0	0	0	0
chr1:22397451|22538623	4	0	2	0	4	0	0	0	4	3	6	5	0	6	0	8	0	3
chr1:22421741|22428621	0	0	0	2	0	0	2	2	3	0	3	0	0	0	0	3	0	0
chr1:22533399|22538623	25	15	13	23	13	6	15	30	16	20	17	25	23	30	14	18	9	17
chr1:22533399|22596581	0	0	0	0	0	0	0	0	0	0	0	0	2	3	0	0	0	0
chr1:22533399|22596584	0	0	0	0	0	0	0	2	3	4	3	3	0	6	2	0	0	2
chr1:24044114|24057505	0	0	0	0	0	0	0	0	0	0	3	2	2	0	0	0	0	0
chr1:24044114|24067978	0	0	0	2	0	0	0	0	2	3	4	0	3	6	0	0	0	2
chr1:24044114|24086611	7	3	4	5	3	0	0	4	3	4	4	5	6	7	0	12	2	5
chr1:24085411|24086611	5	0	3	2	7	2	0	2	17	0	6	0	4	14	3	7	0	9
chr1:24410196|24575459	2	2	0	0	0	0	0	0	0	0	0	0	0	0	0	6	0	0
chr1:24451762|24510887	0	0	2	2	0	0	0	0	2	5	0	6	5	0	2	0	0	3
chr1:24451762|24575459	2	0	0	3	0	0	0	3	0	0	0	0	2	2	0	0	0	0
chr1:24685397|24693001	0	2	0	0	0	0	2	0	3	0	2	2	0	0	0	0	0	0
chr1:24704821|24731899	0	2	2	0	0	0	0	0	0	3	0	0	0	0	0	0	0	0
chr1:24711512|24731899	3	0	4	0	5	2	3	3	0	0	3	0	6	4	5	4	0	0
chr1:24728546|24748878	0	0	0	0	0	2	2	0	0	4	0	0	0	2	0	0	6	3
chr1:25084244|25112275	2	3	0	0	0	0	0	0	2	0	0	0	4	0	0	0	0	0
chr1:25093765|25112275	3	2	0	4	5	0	2	2	3	3	4	5	5	0	2	2	0	3
chr1:25093765|25117374	0	2	3	2	0	0	0	2	0	0	2	0	0	0	0	0	0	0
chr1:25111692|25131401	6	3	0	6	0	2	0	0	0	8	3	7	2	0	2	0	0	4
chr1:25126641|25131401	6	23	25	28	22	12	15	24	17	27	26	33	28	28	15	24	6	9
chr1:25221760|25228547	19	11	17	19	21	0	11	20	26	26	26	20	27	43	17	23	13	37
chr1:25396436|25432576	0	2	0	3	0	0	0	0	3	0	5	0	3	5	0	3	0	0
chr1:25420558|25432576	2	4	2	0	0	0	0	4	0	2	0	3	2	0	3	2	2	0
chr1:25420558|25460811	0	0	0	0	0	0	0	4	3	0	2	0	3	0	0	2	0	0
chr1:25420558|25488119	0	0	0	0	0	0	4	0	3	4	0	0	2	0	3	0	0	0
chr1:25431423|25488119	0	0	0	0	0	0	0	0	2	0	3	0	5	3	0	0	0	0
chr1:25456992|25488119	0	3	0	0	3	0	0	2	0	0	0	0	2	3	2	0	0	2
chr1:25487925|25532639	2	0	3	0	2	0	0	0	0	0	2	0	2	0	2	2	0	0
chr1:25487925|25559865	2	0	0	0	0	0	0	0	0	0	0	2	2	3	0	0	0	2
chr1:25531870|25559865	0	0	0	0	2	0	2	0	0	4	2	0	2	2	0	0	0	0
chr1:25547416|25559865	0	0	3	0	0	0	0	3	0	2	0	2	0	0	0	4	0	2
chr1:30820081|30821314	0	0	0	0	0	0	0	0	0	0	2	0	0	0	0	3	2	0
chr1:30829843|30837266	0	0	0	0	3	0	0	0	0	0	0	2	3	5	0	0	0	0
chr1:30829843|30863255	4	0	3	3	3	0	0	3	0	0	2	3	3	4	2	7	2	2
chr1:33512016|33613541	0	0	0	0	0	0	0	0	0	0	0	0	2	0	0	2	0	2
chr1:33628395|33630433	0	0	0	0	0	0	2	0	2	0	0	2	0	0	0	0	0	0
chr1:34223804|34229246	0	0	4	0	0	0	0	0	0	0	8	0	3	4	0	0	0	0
chr1:36207942|36221324	0	0	2	2	0	2	0	3	6	0	0	0	2	0	3	4	0	0
chr1:36815455|36823153	3	2	0	0	0	0	5	2	0	3	0	0	4	6	2	0	0	0
chr1:37490260|37498740	0	3	2	8	2	0	0	2	2	5	6	3	5	4	2	4	0	8
chr1:37801720|37811027	4	2	2	7	6	0	5	3	8	8	7	3	5	7	3	10	4	4
chr1:37801720|37819640	0	0	2	4	2	0	0	2	3	4	7	5	5	6	2	3	0	3
chr1:38053616|38085652	8	3	0	2	17	3	6	9	5	4	9	11	5	15	4	6	5	6
chr1:38534906|38539001	12	13	3	5	5	0	11	10	9	10	11	13	8	15	9	13	6	17
chr1:39263319|39300733	9	7	13	12	21	0	12	5	7	11	21	9	11	17	7	21	10	11
chr1:39263319|39313068	0	2	2	7	0	0	0	3	0	3	7	3	4	2	0	2	0	3
chr1:39287468|39300733	0	2	2	0	0	0	0	3	0	2	0	0	2	3	0	0	0	0
chr1:39555478|39565332	2	0	3	3	0	0	2	0	0	0	0	0	2	0	0	0	0	0
chr1:40003757|40014697	0	0	0	0	2	0	0	0	0	0	0	0	0	0	0	4	0	2
chr1:43141698|43153254	3	2	0	0	2	0	8	0	3	2	4	3	0	4	3	2	2	7
chr1:43771681|43807377	0	0	0	0	0	0	0	0	0	3	2	0	4	0	0	0	0	0
chr1:5089009|5098133	5	0	0	0	2	0	0	0	2	3	0	3	3	14	2	4	0	0
chr1:5093363|5133262	6	4	3	4	4	2	4	5	4	10	5	3	5	5	5	0	3	4
chr1:5095615|5135937	0	0	0	4	0	0	0	0	0	4	2	2	0	0	2	2	0	0
chr1:51180252|51181895	3	5	4	2	0	2	0	7	2	0	0	4	8	11	2	6	3	4
chr1:52188679|52215694	5	2	3	4	2	0	0	0	0	0	0	2	4	6	6	2	0	4
chr1:52196165|52212366	0	2	3	2	3	0	0	3	7	4	5	5	5	4	3	4	2	2
chr1:52212203|52215694	5	5	8	8	3	0	5	8	4	7	7	3	3	16	5	0	0	10
chr1:52479238|52490755	12	17	8	8	6	0	4	10	13	15	17	23	15	17	11	11	8	17
chr1:52489921|52490755	3	3	4	3	0	0	2	2	2	3	9	3	8	7	4	7	4	3
chr1:52708164|52709755	27	17	13	17	20	8	15	9	7	8	11	13	23	27	12	18	7	18
chr1:53216231|53282092	2	2	0	0	0	0	0	0	0	4	3	5	3	2	3	0	0	0
chr1:53256629|53282092	31	19	24	29	18	0	15	23	28	22	32	31	25	49	17	26	16	29
chr1:53256629|53290423	5	3	4	5	10	0	0	0	0	5	13	2	3	6	9	3	5	6
chr1:53267828|53282092	0	0	0	0	0	0	0	0	0	0	0	0	2	2	0	0	0	0
chr1:53851573|53868919	0	0	0	0	0	0	0	0	0	0	0	2	2	3	0	0	0	0
chr1:53851573|53891260	0	0	0	0	2	0	0	0	0	2	3	0	0	0	0	0	0	0
chr1:53851573|53914632	0	0	0	2	3	0	0	2	2	0	0	2	0	2	0	0	0	0
chr1:53865041|53891260	0	0	0	2	5	0	0	2	0	2	4	0	2	2	0	0	0	2
chr1:53865041|53914632	6	4	3	7	7	0	0	0	2	11	8	4	5	4	4	6	6	6
chr1:53885329|53891260	0	3	3	2	0	0	0	0	2	0	2	2	0	4	2	0	0	0
chr1:53885329|53914632	4	0	0	2	0	0	0	0	3	4	2	2	3	0	0	2	0	0
chr1:53904249|53914632	4	0	3	5	4	0	0	2	2	2	2	0	3	4	0	0	0	0
chr1:55695745|55702133	0	0	5	0	0	0	0	3	0	2	2	0	0	2	0	0	0	0
chr1:55695745|55715603	2	0	0	3	0	0	0	0	0	0	0	0	0	6	2	2	0	0
chr1:56831439|56850383	0	0	0	0	0	0	0	0	5	0	3	2	2	4	3	3	0	4
chr1:56831439|56891265	8	0	7	8	7	0	6	6	6	8	4	7	8	11	4	6	2	2
chr1:56871312|56899117	0	0	2	0	0	0	0	0	0	0	0	0	0	0	0	4	2	0
chr1:56871312|56948255	0	0	0	0	0	0	0	0	0	0	0	0	2	2	0	0	0	0
chr1:56891163|56948255	0	0	0	2	0	0	0	0	0	2	2	2	0	4	0	0	0	0
chr1:56948079|56969880	0	0	0	0	0	0	0	0	0	2	2	0	0	0	0	0	0	0
chr1:57002504|57004290	3	0	0	0	2	0	0	0	0	0	3	0	0	3	2	2	0	3
chr1:57799305|57855524	0	0	0	5	2	0	0	0	0	0	6	2	0	0	0	0	0	0
chr1:58548639|58558057	2	3	5	5	4	2	0	5	0	6	0	4	2	0	0	7	3	2
chr1:59191889|59199191	5	0	0	0	0	0	0	3	6	5	6	6	8	3	7	2	0	6
chr1:59813588|59815411	0	4	0	3	0	0	2	3	0	3	5	0	5	0	2	0	0	0
chr1:60194504|60206416	0	0	0	2	0	0	0	0	0	3	3	0	0	3	3	6	0	0
chr1:60281825|60295995	4	3	2	0	0	0	0	0	0	0	0	0	0	0	3	0	0	0
chr1:60437056|60453762	0	0	2	0	0	0	0	0	0	3	2	3	0	2	2	2	0	0
chr1:60518980|60527489	0	4	0	0	2	0	0	3	0	0	3	0	2	2	0	0	0	3
chr1:63085668|63086398	0	0	0	0	0	0	0	3	3	2	3	4	0	4	2	2	0	3
chr1:63085668|63105759	3	0	2	0	0	0	0	2	0	0	0	0	2	0	0	0	0	0
chr1:63515577|63535208	0	0	0	0	0	0	0	3	3	0	0	0	0	0	0	0	0	0
chr1:63515577|63536984	2	0	0	4	2	0	4	3	0	0	3	0	6	0	0	4	0	0
chr1:64034532|64042437	0	2	3	0	0	0	0	3	0	0	0	3	3	2	2	2	0	2
chr1:64078707|64079334	3	4	3	0	0	2	0	2	2	0	4	4	0	4	0	2	0	2
chr1:64550849|64570276	2	0	0	0	0	0	2	0	0	0	2	2	0	0	0	0	0	0
chr1:64550849|64576329	2	0	0	4	0	0	2	0	0	0	3	3	3	0	0	2	0	0
chr1:66471976|66491131	0	0	2	0	0	7	3	5	0	0	5	2	0	4	4	0	3	4
chr1:66521455|66530853	0	0	0	4	3	2	5	5	3	2	0	3	0	3	2	0	2	6
chr1:66714577|66718011	2	0	0	0	0	0	2	2	0	2	0	0	0	4	0	3	0	0
chr1:66762048|66802168	0	0	0	0	0	0	2	0	2	0	0	0	0	0	0	2	0	0
chr1:66772906|66802168	2	0	2	3	7	0	0	8	2	4	8	2	10	4	3	3	3	5
chr1:66772906|66807604	0	0	0	2	0	0	2	0	2	0	6	0	0	4	2	0	0	0
chr1:66801049|66802168	0	0	0	0	0	0	0	0	0	2	0	2	0	0	0	0	2	3
chr1:66801049|66807604	3	3	2	0	0	0	0	0	0	0	5	0	0	0	0	2	0	0
chr1:68250580|68298441	5	0	4	3	0	0	3	2	0	2	2	2	0	2	0	0	2	0
chr1:7120194|7120615	52	23	39	30	33	3	20	36	35	43	49	31	59	66	28	45	10	40
chr1:7120194|7147739	7	0	0	5	0	0	2	0	0	0	2	3	3	4	0	0	0	2
chr1:74967500|74968912	0	0	0	0	0	0	0	0	0	2	2	3	0	0	0	0	0	0
chr1:75194841|75196669	4	0	0	0	0	0	0	0	0	2	0	2	0	0	0	2	0	0
chr1:75256843|75258637	2	0	3	0	0	2	3	0	2	0	3	0	4	4	0	2	0	0
chr1:75387798|75389104	0	2	0	2	0	2	0	0	0	0	0	0	0	0	0	0	0	0
chr1:78471083|78476305	0	0	5	0	2	0	0	0	0	0	0	0	2	2	0	0	0	3
chr1:78688237|78690378	0	0	2	3	0	0	4	11	3	3	4	2	4	3	2	4	0	5
chr1:80304080|80323056	2	0	2	0	2	0	0	0	0	0	3	0	0	0	0	0	0	0
chr1:81191751|81192052	2	2	2	0	0	0	0	0	4	0	5	0	4	3	0	0	0	0
chr1:82340319|82342862	0	0	0	0	0	0	2	4	2	0	5	4	5	3	4	0	3	0
chr1:82858356|82875450	0	0	2	0	0	0	2	0	0	0	0	2	0	0	0	8	2	2
chr1:82858356|82895647	2	2	2	0	0	0	0	0	8	4	0	2	2	2	0	2	0	3
chr1:8414203|8448132	0	3	2	4	7	0	3	3	4	5	6	3	5	9	5	5	0	0
chr1:8445027|8624881	2	2	0	0	0	0	0	0	0	0	0	0	0	0	0	0	0	0
chr1:84776317|84794327	2	3	0	3	2	0	0	0	0	0	0	2	0	2	2	2	0	0
chr1:84782827|84794327	2	0	0	3	0	0	0	0	0	0	3	0	0	0	0	0	2	2
chr1:84782827|84795815	0	0	0	0	0	0	0	0	0	0	0	0	2	3	0	0	0	0
chr1:84912196|84913173	3	0	0	2	0	0	0	0	0	0	3	2	0	2	0	0	0	2
chr1:84912196|84929564	0	0	0	0	2	0	3	0	2	0	0	0	2	0	2	0	0	0
chr1:8554725|8595542	0	3	0	2	3	0	4	0	0	2	5	0	2	4	2	5	3	2
chr1:8554725|8607152	2	4	0	7	7	0	2	5	0	7	8	5	4	13	0	3	0	7
chr1:8554725|8624881	6	10	13	11	6	0	2	7	7	7	10	6	9	7	11	9	5	7
chr1:8583205|8595542	0	2	2	6	3	0	0	2	0	2	3	2	2	5	0	0	0	0
chr1:8583205|8607152	7	4	0	3	3	0	0	0	0	7	2	4	2	6	0	5	0	8
chr1:8583205|8624881	2	5	0	4	5	0	2	3	4	4	10	0	7	3	0	0	0	0
chr1:86083147|86085270	11	3	3	7	6	0	3	9	4	0	0	5	5	10	5	0	0	3
chr1:86589164|86592366	0	0	0	0	0	0	0	2	2	0	2	0	0	0	0	0	0	0
chr1:86599003|86601188	0	3	0	0	0	0	0	2	3	0	0	2	0	5	0	3	0	0
chr1:86744681|86760389	0	0	0	2	0	0	0	0	2	2	3	0	0	0	0	0	0	2
chr1:87364104|87365279	0	4	3	2	0	0	3	0	0	4	7	0	4	2	0	0	0	2
chr1:87364104|87374111	2	2	3	0	0	7	4	3	3	0	4	5	4	4	3	2	0	3
chr1:87364104|87380008	153	148	162	160	150	120	107	194	168	199	251	223	207	288	167	199	118	195
chr1:87364104|87436891	0	0	0	0	0	0	2	0	2	0	0	0	0	0	0	2	0	0
chr1:87880368|87881939	5	5	7	5	6	0	0	0	4	0	9	10	6	10	0	6	0	9
chr1:87915100|87918721	0	0	0	0	4	3	3	2	3	0	2	2	4	2	0	0	0	0
chr1:87915100|87921681	2	0	0	2	0	0	0	4	0	2	2	6	0	2	0	0	0	0
chr1:89604598|89634294	0	0	0	0	2	0	0	0	7	0	2	5	0	0	0	0	0	0
chr1:89627761|89634294	0	0	0	2	6	0	2	2	5	4	4	3	0	5	5	3	0	5
chr1:89663661|89671271	2	0	0	0	2	0	3	4	8	0	3	5	6	4	3	8	0	6
chr1:89834434|89843243	0	2	2	0	0	0	0	0	0	0	0	4	2	0	0	2	2	2
chr1:91084946|91105297	2	4	3	0	5	3	2	5	6	3	3	0	5	5	7	0	0	0
chr1:91093560|91112297	0	0	0	0	0	0	0	0	0	3	0	0	0	10	2	3	4	2
chr1:91384565|91385346	2	3	0	5	2	0	0	0	4	2	2	0	2	0	0	4	0	0
chr1:92141520|92148494	2	0	3	0	2	0	3	6	7	6	0	7	3	5	0	5	0	3
chr1:92148256|92148494	6	6	0	0	3	0	2	5	5	5	3	2	4	7	4	7	0	0
chr1:97645542|97654689	0	0	2	0	0	0	0	0	0	5	2	0	0	2	0	2	0	2
chr10:101863992|101866756	0	0	0	0	0	0	0	0	2	2	3	0	0	0	0	2	0	2
chr10:105303594|105323637	0	3	0	0	0	0	0	0	3	2	2	2	0	6	0	0	0	2
chr10:105348435|105370778	3	3	2	0	0	0	0	0	0	3	0	2	2	3	0	2	0	0
chr10:105369950|105370778	0	0	2	0	0	0	0	0	0	0	4	2	0	0	0	0	0	0
chr10:105413217|105413787	0	0	0	0	2	0	0	2	5	0	3	4	0	0	0	4	0	2
chr10:10733159|10746791	0	4	2	0	4	0	2	0	0	0	0	5	2	0	2	0	0	0
chr10:108240105|108252924	0	0	0	0	0	0	0	0	0	2	2	0	0	0	0	0	0	0
chr10:108240105|108253495	0	0	0	0	0	0	5	0	0	2	3	3	0	2	0	0	0	2
chr10:108268572|108274188	0	0	4	2	0	0	0	2	3	0	0	2	2	6	3	2	0	4
chr10:108583874|108631963	0	0	0	2	0	0	0	0	0	0	0	2	0	0	3	2	0	4
chr10:108583874|108636673	2	3	0	4	4	5	5	8	5	4	9	6	7	8	0	0	3	4
chr10:108583874|108642398	0	2	0	5	0	0	0	3	0	3	3	4	2	4	0	5	0	0
chr10:108583874|108691063	2	0	5	0	4	3	6	4	2	4	4	3	5	10	5	5	3	5
chr10:108627253|108642398	5	5	3	3	6	7	5	6	5	0	7	4	7	11	2	9	3	4
chr10:108627253|108691063	0	0	4	4	3	0	0	4	2	0	5	5	4	6	0	3	0	3
chr10:108690884|108691063	0	0	0	3	0	3	3	3	4	3	0	2	0	2	3	3	0	4
chr10:109727831|109742678	0	0	4	0	3	0	3	3	2	2	2	2	5	0	3	3	0	2
chr10:109747194|109760528	0	0	0	0	0	0	0	0	0	0	0	0	0	0	0	2	2	0
chr10:109764518|109765006	0	0	2	0	3	0	0	2	0	2	2	0	2	0	0	2	0	3
chr10:109816254|109824681	6	7	3	3	3	0	9	0	5	2	7	2	7	6	4	7	4	6
chr10:109816254|109841818	0	0	0	0	0	0	2	0	2	0	7	0	2	6	0	2	0	0
chr10:109866931|109883686	3	0	2	0	2	0	0	0	0	0	0	0	0	0	0	0	0	0
chr10:109880535|109883686	0	2	2	0	0	0	0	0	2	0	0	2	0	0	0	0	3	0
chr10:110216702|110217110	9	4	4	5	3	2	6	6	4	11	10	9	18	15	8	6	8	7
chr10:110216702|110317021	2	0	3	3	0	0	0	0	0	0	2	2	0	0	0	2	0	0
chr10:111204735|111233690	0	0	0	2	0	0	0	2	3	0	2	3	0	0	0	0	0	0
chr10:11178734|11185462	5	4	6	6	6	3	2	0	2	2	5	4	0	0	3	6	0	3
chr10:114486706|114504242	0	0	0	0	0	0	0	0	0	0	0	0	0	0	0	3	0	2
chr10:116177718|116188468	4	0	3	0	0	0	0	0	3	0	4	0	0	2	0	0	0	2
chr10:116517317|116549105	0	2	0	3	0	0	0	3	2	0	3	0	3	2	0	0	0	0
chr10:116517317|116549175	3	5	4	5	5	0	3	9	9	7	12	6	8	11	5	3	2	6
chr10:117099943|117102198	3	0	5	3	3	0	2	0	0	5	0	4	4	7	3	4	0	5
chr10:117349311|117367988	0	0	0	0	0	0	2	0	0	0	0	0	2	3	0	0	0	0
chr10:117355935|117367988	28	31	13	12	7	12	14	14	12	30	26	29	22	28	14	21	12	24
chr10:119897715|119945171	0	0	0	2	0	0	3	0	0	4	5	0	0	2	0	0	0	0
chr10:119929901|119945171	5	9	7	11	6	9	17	14	15	6	9	12	12	10	10	6	6	0
chr10:120035351|120038793	3	2	0	0	3	0	2	0	10	8	3	9	7	3	0	2	3	6
chr10:120825108|120852092	0	0	0	9	0	0	3	0	3	3	2	3	7	3	0	0	0	0
chr10:120947204|120952255	4	0	0	4	0	0	0	2	7	4	5	5	0	2	0	3	0	3
chr10:121279098|121306883	0	0	5	3	4	0	0	2	4	2	5	0	0	6	0	3	0	4
chr10:121288880|121306883	5	5	6	6	9	0	4	9	4	8	11	8	9	20	2	6	5	6
chr10:121823037|121831912	0	0	2	0	0	0	0	0	0	0	4	3	0	0	0	2	0	0
chr10:121925816|121931509	3	0	0	2	0	0	0	0	0	3	5	4	3	8	3	4	0	4
chr10:122622301|122650433	0	0	0	3	0	0	2	0	0	5	0	0	0	4	4	0	2	0
chr10:122622301|122676216	0	0	2	0	0	0	0	0	0	0	0	0	2	2	0	0	0	0
chr10:122782183|122811559	0	0	0	2	0	2	0	2	0	0	0	0	0	2	0	0	3	4
chr10:122904092|122920845	4	0	2	0	0	0	0	3	0	5	4	0	0	0	0	0	0	2
chr10:123146794|123181800	0	3	4	5	6	0	2	0	4	4	4	9	6	10	4	4	0	2
chr10:123163593|123181800	2	0	0	0	0	0	2	0	7	5	3	3	8	3	7	0	3	5
chr10:123168227|123181800	2	0	0	0	2	0	2	2	0	0	4	5	0	2	2	0	0	3
chr10:12436281|12455564	8	6	7	2	8	0	2	0	13	10	8	20	5	9	2	6	0	4
chr10:12439627|12455564	3	0	0	4	0	0	0	5	5	7	3	6	6	7	3	2	3	0
chr10:125228218|125233585	4	0	0	3	0	0	2	2	2	0	2	0	4	3	0	0	0	3
chr10:12525338|12538213	0	0	0	0	0	0	4	0	0	0	0	2	0	4	3	2	0	0
chr10:125294595|125302081	3	3	3	4	7	0	0	2	4	6	10	5	8	7	0	3	2	6
chr10:125294595|125341850	0	0	0	3	2	0	0	0	3	2	3	2	4	2	0	0	0	0
chr10:127089301|127090201	0	2	2	6	0	0	0	0	0	0	2	0	5	0	0	5	0	0
chr10:128207298|128208667	0	0	0	0	3	0	0	0	2	2	0	4	4	0	0	0	0	0
chr10:128489957|128490094	0	0	0	2	0	0	0	0	0	0	0	0	0	0	0	4	0	2
chr10:13690524|13801949	0	3	0	0	0	0	0	0	2	2	0	2	0	2	0	0	0	2
chr10:13801404|13801949	4	2	5	10	0	0	6	2	0	5	2	5	6	8	7	3	0	0
chr10:14004198|14066684	5	5	9	8	0	0	5	9	6	5	5	10	5	11	4	6	6	5
chr10:14004201|14066684	22	13	16	24	21	28	23	42	31	36	25	30	36	40	26	29	7	24
chr10:14004201|14076962	0	0	0	0	0	0	2	3	0	0	2	2	4	0	4	0	2	0
chr10:14004201|14086082	0	0	0	0	2	0	2	4	2	5	3	2	5	5	5	3	0	6
chr10:14066583|14086082	0	4	0	0	0	6	2	0	0	3	0	0	2	5	6	7	0	2
chr10:17908034|17916032	2	0	0	0	0	0	0	0	2	4	0	2	0	0	2	4	0	0
chr10:18089448|18096336	10	14	6	12	6	10	0	10	10	5	16	11	10	17	12	13	2	18
chr10:18092845|18094908	4	4	3	4	0	0	0	3	5	5	3	4	0	3	0	6	0	3
chr10:19869294|19894802	0	0	0	0	0	0	0	0	0	2	2	0	2	0	0	0	0	0
chr10:20023608|20059090	3	0	0	5	2	0	0	2	4	0	0	0	2	2	0	4	2	2
chr10:20067829|20082468	0	0	0	0	0	0	0	0	0	0	0	0	2	3	0	0	0	0
chr10:20076482|20082468	4	5	2	0	0	3	0	0	0	3	0	4	0	3	5	0	0	2
chr10:20245270|20250480	0	0	0	0	0	0	2	0	0	0	0	0	0	0	0	0	2	2
chr10:21000506|21041241	0	0	0	0	0	0	0	0	0	4	0	3	0	0	0	0	0	0
chr10:21017913|21058250	0	0	0	5	0	0	3	0	6	3	2	0	0	5	0	2	0	0
chr10:21041186|21058250	0	0	0	0	0	0	0	0	0	0	0	0	2	0	0	4	2	0
chr10:22705693|22712091	0	0	3	3	0	0	3	3	3	5	8	3	4	11	0	3	4	4
chr10:23798746|23806040	2	0	0	0	0	0	0	2	0	0	2	3	2	0	0	0	2	0
chr10:25220611|25289730	10	9	9	12	16	0	8	11	9	9	15	15	20	18	14	16	4	20
chr10:25267308|25289730	7	11	13	6	5	2	7	10	10	8	9	10	7	18	5	9	9	5
chr10:25993367|25994385	0	0	0	0	0	0	0	0	2	0	0	0	3	0	3	5	0	0
chr10:26302653|26352375	0	0	0	2	2	0	0	0	0	0	0	0	2	0	0	3	0	3
chr10:26327687|26352375	3	2	0	0	2	0	0	2	2	4	0	3	4	0	0	0	0	0
chr10:29221786|29222300	3	4	4	3	5	5	5	8	9	4	2	3	0	2	0	7	3	5
chr10:32329765|32402373	6	9	3	2	3	0	10	3	5	2	10	8	8	7	4	8	0	3
chr10:36991757|36993884	0	3	3	2	2	2	0	0	0	2	2	0	0	5	0	4	0	0
chr10:39511739|39533962	0	0	0	0	0	0	0	0	0	0	0	0	0	0	0	0	2	2
chr10:39832518|39846913	3	0	3	2	0	0	3	0	0	4	3	0	3	2	0	0	0	2
chr10:39832518|39848083	0	3	0	0	0	0	0	0	0	0	0	0	2	3	0	0	0	0
chr10:40254264|40254464	0	0	0	0	0	0	2	0	0	0	3	2	0	2	0	0	0	0
chr10:4028395|4035318	0	2	2	3	0	0	0	0	0	0	0	0	2	0	0	0	0	2
chr10:40394325|40436212	0	0	0	0	3	0	0	0	0	5	7	0	0	0	0	0	0	4
chr10:40466638|40469955	0	2	0	0	0	0	0	0	0	0	3	2	0	0	0	0	0	0
chr10:41220899|41233610	2	2	0	0	0	0	0	0	0	0	0	0	0	0	0	0	0	0
chr10:41494519|41507559	3	2	3	2	3	2	0	5	3	3	4	0	3	2	5	3	0	3
chr10:42783442|42791291	5	0	2	2	2	0	2	2	0	0	5	4	4	6	0	3	3	6
chr10:42789300|42797733	7	0	3	5	5	2	6	8	6	6	10	4	4	7	3	9	5	2
chr10:42789300|42823979	0	0	0	0	0	0	0	0	0	0	0	0	2	2	0	0	0	0
chr10:43074593|43160844	4	0	0	0	3	0	2	4	5	7	0	0	2	4	0	0	2	0
chr10:43127779|43160844	15	12	10	17	14	5	8	13	17	14	15	9	23	16	21	10	3	14
chr10:43157908|43160844	3	0	2	0	0	0	4	0	0	0	4	0	0	3	0	0	0	0
chr10:43393871|43395692	2	2	5	0	2	6	0	0	2	5	3	0	5	4	0	2	0	7
chr10:43393871|43413547	9	10	6	16	12	6	6	20	6	15	24	14	14	14	10	12	5	12
chr10:45419137|45476396	0	5	0	4	5	3	3	6	9	4	2	3	4	6	0	2	2	6
chr10:45469037|45476396	13	4	3	3	8	3	5	6	9	9	8	7	10	12	5	7	3	7
chr10:45588380|45618629	3	4	3	4	0	0	2	4	4	4	3	8	7	15	3	8	3	7
chr10:45588380|45677263	0	0	0	0	0	0	0	0	0	2	2	0	0	2	0	0	0	0
chr10:45618498|45652738	0	2	2	3	2	0	4	2	2	2	0	0	0	3	0	0	0	0
chr10:45638321|45701024	0	2	0	0	0	0	0	2	0	2	2	0	0	0	0	0	0	0
chr10:45652588|45686733	0	0	0	0	0	0	0	0	0	0	3	0	2	3	0	0	0	0
chr10:49355909|49422672	3	0	0	2	0	0	4	0	2	2	9	2	0	0	0	2	0	2
chr10:49523682|49535499	2	0	0	0	3	0	3	0	2	2	0	0	4	4	3	0	0	0
chr10:49523682|49578302	6	0	0	6	3	4	0	3	3	7	5	5	3	6	0	3	0	0
chr10:5061389|5075947	0	0	0	0	0	3	0	0	0	0	0	0	3	0	2	0	0	0
chr10:50748806|50767507	4	8	4	6	6	0	2	9	4	3	3	5	8	6	3	0	3	5
chr10:52429193|52436663	3	0	5	5	4	0	3	4	2	0	0	4	3	2	2	5	0	4
chr10:52544607|52545267	2	2	4	4	2	0	3	0	0	4	3	0	4	7	4	0	0	7
chr10:53611352|53626034	0	0	0	0	0	0	0	0	0	0	3	3	0	3	0	2	7	0
chr10:53674566|53690148	4	10	2	9	0	2	6	10	8	7	9	5	9	9	6	4	2	6
chr10:53977023|54063148	0	0	0	0	0	0	0	0	0	0	0	0	0	0	0	0	2	2
chr10:5403841|5425760	0	0	0	2	3	0	0	0	0	0	2	0	0	2	0	2	0	4
chr10:5403841|5426275	7	2	2	0	5	0	0	2	0	0	7	5	3	3	3	4	5	4
chr10:56123511|56151853	0	3	0	3	2	0	2	2	3	0	3	2	0	0	0	3	3	2
chr10:58454573|58457784	0	0	2	0	0	0	0	0	0	2	3	0	0	0	0	0	0	0
chr10:59083448|59104491	5	7	4	5	4	0	0	7	2	10	7	7	10	6	0	7	4	3
chr10:59083448|59136196	0	0	0	3	2	0	0	3	0	0	4	0	5	3	0	0	0	0
chr10:59130971|59136196	2	0	3	0	0	0	0	0	0	2	0	0	0	0	3	0	0	0
chr10:59599928|59600693	0	0	0	0	0	0	2	2	0	0	0	0	0	0	0	0	0	0
chr10:59727957|59740822	0	0	0	0	0	0	2	3	2	0	0	0	0	0	0	0	0	0
chr10:62832894|62840378	3	4	3	5	6	0	7	2	4	4	5	3	3	10	0	10	0	4
chr10:63289052|63307909	29	18	25	28	26	6	10	31	26	35	31	28	35	42	37	39	14	22
chr10:67034599|67039577	0	0	0	0	3	0	4	2	0	0	0	2	2	2	0	0	0	0
chr10:67157907|67189849	0	2	0	4	5	0	2	4	3	5	2	3	2	0	3	0	0	0
chr10:68186026|68243229	0	4	3	0	0	2	0	2	0	2	0	5	0	4	0	0	0	2
chr10:6935175|6956132	6	0	0	0	5	0	0	0	4	5	0	3	2	4	0	0	0	0
chr10:6935187|6956132	0	0	2	0	3	0	3	0	0	2	0	0	0	8	2	0	0	2
chr10:69994372|69999498	15	16	8	4	12	12	12	18	19	17	11	14	12	15	2	9	7	12
chr10:70142579|70154836	3	4	4	3	0	0	0	2	0	3	2	6	2	0	3	0	0	4
chr10:7140319|7154485	0	2	2	0	0	0	0	0	0	0	0	0	0	0	0	0	0	0
chr10:7152864|7154485	2	2	0	0	0	0	2	3	2	0	3	0	0	3	0	0	0	0
chr10:73282748|73283608	32	18	17	15	20	4	20	15	25	27	20	14	21	17	26	23	6	21
chr10:73483861|73490249	0	2	0	0	3	0	0	3	2	0	2	0	3	3	0	4	0	0
chr10:74482037|74504808	0	4	5	2	0	0	0	4	0	0	2	0	2	0	0	5	0	0
chr10:74978791|74992140	0	0	0	0	0	0	0	0	0	0	2	2	0	0	0	0	0	0
chr10:75131021|75145462	0	0	0	0	0	0	0	0	3	0	0	0	3	0	2	0	2	0
chr10:75230682|75248644	0	2	0	3	2	0	0	0	0	0	7	0	0	0	0	2	0	0
chr10:75245079|75261957	2	0	0	2	0	0	0	8	3	2	7	0	2	5	3	4	0	4
chr10:75274017|75279961	5	3	0	6	0	0	3	3	8	2	4	4	6	15	3	0	2	6
chr10:75684292|75700095	2	0	0	2	0	0	0	0	0	0	0	0	5	2	0	0	0	0
chr10:75712135|75713631	0	0	0	0	0	0	0	0	0	0	4	0	4	2	0	0	0	3
chr10:7596104|7604383	4	0	0	0	3	0	5	0	0	5	10	5	0	0	4	3	3	0
chr10:76225288|76226315	4	0	0	0	4	0	0	2	0	0	4	0	0	0	0	2	2	0
chr10:7640045|7640815	3	0	0	0	0	0	3	6	2	2	0	0	2	2	3	4	0	4
chr10:7640045|7649155	4	2	2	0	0	0	0	0	4	2	6	0	0	4	2	3	0	4
chr10:76797795|76800914	0	2	6	2	4	0	0	0	0	2	3	4	3	3	2	0	2	0
chr10:7691335|7703120	0	0	0	0	0	0	0	0	0	0	2	2	2	0	0	2	0	0
chr10:7701610|7703120	2	0	0	0	0	0	2	0	0	2	0	0	0	0	0	2	0	2
chr10:77354525|77359735	0	0	0	0	0	0	0	2	3	0	0	2	0	0	0	0	0	0
chr10:77630726|77630894	0	0	0	0	0	0	0	2	0	3	0	0	3	2	2	0	0	0
chr10:80712112|80715179	0	3	0	0	0	0	0	0	4	0	0	0	0	0	0	2	2	0
chr10:80766163|80771366	0	0	0	0	0	0	2	0	0	0	0	4	3	3	0	3	2	0
chr10:80803583|80803888	3	0	0	0	0	2	0	0	0	0	0	0	0	2	3	0	0	0
chr10:81400509|81420798	0	3	3	0	2	0	0	0	0	0	0	0	0	0	0	0	0	0
chr10:82368571|82383844	6	7	0	3	4	4	3	7	8	4	7	2	2	8	2	7	2	2
chr10:82732603|82739265	0	0	0	0	0	0	0	0	0	0	0	0	3	0	2	0	0	0
chr10:83558598|83564537	0	2	0	2	6	5	0	0	2	0	2	4	0	0	0	4	0	0
chr10:84947412|84948020	0	0	3	0	3	0	0	2	0	6	10	0	0	5	0	5	0	8
chr10:85143016|85157194	3	5	0	3	0	5	2	3	2	3	5	5	2	3	3	7	5	2
chr10:86694350|86694532	0	0	0	0	0	0	0	0	0	0	0	0	2	2	0	0	0	0
chr10:8780519|8789601	7	5	2	0	4	0	3	2	5	6	8	0	8	17	0	8	4	3
chr10:88400652|88414598	2	4	3	0	3	0	3	0	0	3	2	10	3	8	0	2	3	3
chr10:88400652|88419560	0	0	0	0	4	0	2	2	0	0	5	2	4	4	3	5	0	0
chr10:88411916|88419560	4	6	2	0	2	2	4	0	5	9	4	0	2	2	0	4	0	0
chr10:88809082|88810085	0	3	3	4	5	0	0	0	4	4	5	4	4	4	4	3	6	5
chr10:88992875|88998160	4	0	2	0	0	0	0	0	0	0	0	2	2	2	0	2	0	2
chr10:89068100|89088293	5	0	2	4	0	0	0	0	6	5	5	7	7	9	2	0	3	3
chr10:89112791|89125224	0	3	0	8	0	0	4	2	0	0	5	0	3	3	0	2	3	4
chr10:89317091|89327333	0	0	0	0	0	0	0	0	0	0	2	2	0	0	0	0	0	0
chr10:89772587|89794624	0	0	0	0	0	0	3	2	0	3	3	2	2	5	0	3	0	5
chr10:89774080|89787285	0	0	0	0	0	0	0	0	0	3	2	3	0	2	0	2	0	0
chr10:89787105|89794624	3	5	2	0	4	0	0	6	2	2	10	2	9	13	4	7	2	8
chr10:90042546|90050112	0	0	0	0	0	0	0	0	0	2	0	2	0	0	3	0	0	0
chr10:90042546|90077142	6	9	2	3	10	7	2	0	3	5	9	3	2	0	2	7	3	6
chr10:90049816|90077142	17	24	18	20	18	20	11	31	23	33	37	30	26	32	10	13	9	22
chr10:90069468|90077142	37	36	22	30	35	25	14	50	49	46	55	30	39	50	34	44	17	30
chr10:90069468|90163304	0	5	0	2	3	2	6	4	7	3	6	0	0	6	3	4	0	0
chr10:90510596|90512875	0	0	0	0	0	0	0	0	0	0	2	2	0	0	0	0	0	0
chr10:90895099|90923602	10	13	10	8	6	2	8	10	16	12	16	10	8	17	11	20	5	8
chr10:90895099|90948672	5	0	5	4	5	0	0	3	6	4	0	3	6	9	5	9	0	6
chr10:90897247|90948672	0	0	0	0	0	0	0	2	0	0	2	0	0	0	0	2	0	2
chr10:90914693|90948672	3	4	6	8	4	0	2	3	3	2	3	3	7	7	5	0	0	4
chr10:90914696|90923602	2	5	0	0	4	0	3	2	4	6	5	0	4	4	0	3	0	3
chr10:90914696|90948672	6	0	0	2	4	0	2	0	4	6	12	6	8	6	2	7	0	11
chr10:92075170|92136690	19	15	33	17	15	12	15	14	30	31	21	24	24	28	23	29	9	22
chr10:92075513|92136690	3	3	4	5	0	0	3	0	5	2	2	3	0	5	3	0	3	2
chr10:92103706|92136690	0	0	0	2	2	4	3	0	5	0	0	3	2	4	3	2	0	0
chr10:92133223|92136690	0	2	0	0	0	0	0	0	0	2	2	0	0	0	0	2	0	2
chr10:92815881|92878612	0	0	2	0	0	0	2	2	0	3	0	0	0	3	0	0	0	0
chr10:92829653|92878612	0	0	0	3	0	0	0	0	0	2	9	4	4	4	3	2	2	0
chr10:92868723|92878612	0	0	0	0	0	0	0	0	0	3	2	0	0	4	0	2	0	4
chr10:93221587|93239043	0	3	4	0	6	0	0	4	5	3	5	7	6	0	2	0	0	0
chr10:93235438|93236963	0	0	0	3	6	0	0	2	0	3	2	0	3	3	2	5	0	2
chr10:94718852|94750659	0	0	0	2	0	0	0	2	2	0	0	0	0	0	0	2	0	2
chr10:94906465|94922770	2	2	0	5	0	0	0	4	2	3	6	0	3	0	0	2	0	0
chr10:9778021|9800068	2	0	0	0	0	0	3	0	0	0	0	0	2	2	0	3	0	0
chr10:9789363|9838160	0	3	2	0	0	0	0	0	0	0	0	0	0	0	0	0	0	0
chr10:9798122|9800068	9	6	12	9	12	2	6	6	7	15	19	10	16	19	14	11	0	14
chr10:9808420|9825448	2	0	0	0	2	0	0	0	0	2	0	0	0	3	0	3	0	3
chr10:9808420|9838160	0	0	0	0	0	0	0	0	2	0	0	0	5	2	2	0	0	0
chr10:9841871|9866680	0	0	0	2	3	0	0	0	0	0	0	0	0	0	0	3	0	0
chr10:98914760|98968803	5	4	0	6	0	0	5	0	0	0	4	0	0	6	0	4	5	0
chr10:98979704|98991202	0	3	0	0	2	0	2	0	2	0	0	0	0	0	0	0	0	0
chr11:101033901|101039911	0	0	2	0	4	0	0	2	3	0	0	4	2	3	2	4	2	2
chr11:101421561|101421954	2	0	0	0	0	0	0	0	0	0	0	2	3	0	2	2	0	0
chr11:103046379|103055289	8	4	6	7	6	3	10	7	5	12	8	6	9	14	7	11	0	6
chr11:103683792|103687633	0	2	2	0	0	0	0	0	0	0	0	0	0	0	0	0	0	0
chr11:103846374|103882941	0	0	0	0	0	0	0	0	0	0	0	0	0	2	2	0	0	0
chr11:103926148|103930815	0	0	0	2	2	2	0	2	0	2	0	0	0	0	0	2	0	2
chr11:104350487|104378826	16	30	14	21	13	15	24	26	21	38	27	31	28	29	27	31	10	21
chr11:104356684|104378826	6	7	8	15	5	2	13	12	15	21	15	17	16	25	13	12	3	12
chr11:104368680|104378826	3	10	4	14	10	2	3	2	11	9	15	8	8	11	10	4	0	7
chr11:104423922|104425293	8	2	2	2	2	4	6	5	0	7	3	7	8	6	3	0	7	5
chr11:104423922|104426468	2	2	0	2	6	0	4	5	0	0	4	2	5	0	4	11	0	3
chr11:105240361|105247595	0	0	0	3	2	0	0	2	0	2	0	0	2	5	2	2	2	0
chr11:105758922|105780125	0	9	7	0	4	0	0	3	0	6	2	3	3	5	0	6	0	3
chr11:105758922|105798824	0	6	4	0	0	0	0	0	0	5	6	2	4	5	0	5	6	0
chr11:105758922|105810597	3	2	0	0	0	2	0	2	0	2	2	0	2	0	0	0	2	2
chr11:105834949|105840752	0	0	0	2	0	0	0	0	2	0	2	2	0	2	2	0	0	0
chr11:106096991|106123906	2	2	4	0	0	0	3	0	2	3	4	0	0	4	2	0	0	2
chr11:106110744|106123906	0	2	2	11	0	0	3	7	6	5	2	0	5	4	0	3	0	5
chr11:106224081|106224934	0	0	0	0	0	0	0	0	0	3	2	0	0	0	0	0	0	0
chr11:106511902|106513712	0	0	0	0	0	0	0	0	0	2	3	0	0	5	0	2	0	0
chr11:106566965|106568627	2	4	7	2	0	0	0	0	0	0	5	2	0	7	0	0	0	2
chr11:107110813|107111635	3	2	3	0	3	0	0	0	0	0	3	0	0	0	0	3	0	0
chr11:107592706|107604363	3	2	0	2	0	3	3	3	3	0	4	0	5	2	0	0	4	2
chr11:107592706|107620214	3	3	5	0	4	2	4	3	2	2	4	2	0	4	5	3	4	3
chr11:107613851|107620214	2	0	0	0	0	0	0	0	0	2	0	3	0	0	0	0	0	0
chr11:107666026|107670068	0	0	0	0	3	0	0	2	0	0	4	2	0	0	4	0	0	0
chr11:108434126|108440596	3	2	0	4	4	0	0	3	2	4	4	0	2	0	3	0	0	0
chr11:108664496|108757819	3	7	5	9	5	2	3	0	3	8	8	5	7	6	5	3	0	5
chr11:108664496|108808739	2	3	0	3	2	0	3	5	0	3	10	6	3	4	4	6	0	3
chr11:108752578|108757819	0	3	0	0	0	0	0	0	0	0	2	0	2	2	0	0	0	0
chr11:108923152|108931579	4	3	5	11	4	0	2	7	4	7	10	4	7	11	8	7	4	3
chr11:109653815|109653961	0	0	0	0	2	0	0	2	2	0	0	0	0	0	0	2	0	0
chr11:109971685|109977873	9	19	11	12	15	2	12	19	16	22	23	10	37	24	9	22	5	19
chr11:109971737|109977873	0	2	2	2	3	0	0	0	0	0	0	0	0	4	2	3	0	0
chr11:110286764|110289961	2	0	0	0	0	0	2	2	0	2	0	0	5	2	0	0	0	0
chr11:110326560|110329256	0	3	2	4	0	0	0	0	4	3	0	3	4	2	3	0	2	2
chr11:11352522|11418287	0	0	0	0	0	0	0	0	0	0	2	0	0	2	2	0	0	0
chr11:116262860|116263297	0	3	0	0	3	0	0	0	3	3	3	4	0	2	2	0	0	0
chr11:116358669|116362373	0	3	0	0	2	0	3	0	0	3	2	3	2	5	0	0	0	0
chr11:116944865|116948684	2	10	4	0	0	0	0	3	0	3	0	0	0	0	0	2	0	0
chr11:117290398|117291036	2	3	2	0	0	0	0	4	2	3	3	2	0	0	0	2	0	0
chr11:117700725|117723550	2	0	3	0	0	0	0	0	0	0	2	0	0	3	0	0	0	0
chr11:118610159|118811416	0	0	4	0	0	2	3	0	3	4	0	2	2	8	0	2	2	3
chr11:118670649|118811416	0	0	0	0	2	0	0	2	2	0	0	2	0	0	0	3	4	6
chr11:118760828|118811416	3	4	2	0	0	0	2	0	0	0	0	0	2	0	0	0	0	0
chr11:119151028|119154075	6	0	0	0	0	0	6	0	4	0	0	0	0	0	0	0	0	0
chr11:119208771|119210740	2	2	0	0	0	2	0	0	3	2	0	0	0	3	0	0	0	0
chr11:119284208|119284580	0	0	0	0	0	0	2	0	2	0	0	0	0	0	0	0	0	0
chr11:119544763|119546703	4	2	2	3	0	0	0	0	2	5	2	2	0	4	3	4	2	0
chr11:119798769|119823021	0	2	0	0	0	0	0	0	0	0	0	0	4	0	2	0	0	0
chr11:119980789|119982126	0	0	0	0	2	3	0	3	2	3	2	3	2	0	0	2	0	2
chr11:121496995|121503787	0	0	0	0	0	0	0	4	0	2	0	3	0	0	0	0	0	0
chr11:121601957|121603372	2	0	0	0	0	0	0	0	0	0	0	0	3	5	0	0	0	3
chr11:12309614|12378359	0	3	0	0	0	0	0	0	0	4	2	0	0	4	0	0	2	0
chr11:12343744|12378359	9	6	8	3	11	0	11	15	8	14	13	7	8	15	9	11	7	6
chr11:12365105|12378359	5	3	0	3	2	2	0	3	5	0	2	5	4	4	0	0	3	3
chr11:12369594|12378359	0	0	0	0	6	0	2	2	0	2	2	0	0	2	0	2	3	4
chr11:19945129|19945660	0	0	2	0	0	0	0	0	0	0	0	0	0	5	3	0	0	0
chr11:19998120|20008477	11	22	19	15	22	9	14	26	23	28	20	30	17	27	22	34	20	22
chr11:19998120|20018189	4	4	3	4	2	0	0	10	7	7	10	10	6	7	9	7	0	13
chr11:20072456|20080798	0	3	2	0	0	0	0	0	2	0	0	0	0	0	0	0	0	2
chr11:20692465|20708737	0	0	0	0	0	0	0	0	0	0	0	0	0	0	0	2	0	2
chr11:20703711|20709746	2	0	0	0	0	0	0	2	4	0	0	2	0	5	2	0	0	0
chr11:20703711|20712315	2	3	6	3	3	0	5	8	4	8	5	6	8	5	2	4	2	2
chr11:20725685|20727639	9	8	20	15	14	5	12	17	18	15	17	16	9	25	15	12	9	12
chr11:21136046|21148425	0	2	0	0	3	0	0	4	0	0	4	5	4	3	2	3	0	0
chr11:21263199|21278060	2	0	0	4	6	0	3	0	0	0	0	3	0	4	4	2	4	3
chr11:21652226|21664385	0	0	0	0	2	0	0	0	0	0	0	4	3	2	0	0	0	0
chr11:21711462|21724636	4	0	0	3	0	0	0	0	0	0	2	2	0	0	2	2	0	0
chr11:21711462|21748941	3	0	0	0	0	0	0	0	0	2	2	0	0	0	0	0	0	2
chr11:22053432|22068503	0	0	0	0	0	0	0	0	0	2	2	0	0	0	0	0	0	3
chr11:22053432|22068506	11	10	4	10	12	4	13	9	12	2	6	12	9	13	3	17	0	7
chr11:22137838|22151892	2	3	0	3	2	2	2	3	0	0	3	2	5	8	2	2	3	0
chr11:22169035|22173006	0	0	0	0	0	0	2	0	0	0	0	0	2	2	0	0	0	0
chr11:23320661|23349343	2	2	0	0	0	0	0	0	0	0	0	0	0	0	0	0	0	4
chr11:23401453|23405953	0	0	0	2	4	0	3	0	0	0	0	0	0	0	0	0	0	0
chr11:23414736|23420144	0	0	2	0	0	0	0	2	4	6	0	3	0	4	4	0	0	0
chr11:23589951|23606766	0	0	3	0	2	0	2	0	0	0	0	2	3	0	2	0	0	0
chr11:23620229|23629031	0	2	0	2	0	0	0	0	0	0	0	3	0	0	0	2	0	2
chr11:26397746|26434500	6	18	8	8	6	9	10	11	11	9	11	15	13	13	6	10	7	9
chr11:28434081|28505430	0	0	0	2	2	0	3	0	4	4	3	0	2	3	0	2	4	2
chr11:29400184|29430252	7	2	0	3	0	0	0	3	0	4	5	3	3	3	3	2	0	0
chr11:29422540|29430252	2	2	0	5	0	0	3	0	7	0	3	3	4	4	0	0	0	3
chr11:29482109|29498612	8	4	0	3	4	0	3	0	4	2	8	8	4	7	7	5	0	3
chr11:29533226|29545101	0	0	0	0	0	0	0	0	3	3	0	0	3	0	2	0	3	0
chr11:29705535|29708770	14	6	8	13	13	3	14	17	13	8	19	22	12	16	8	18	7	15
chr11:29777003|29805814	2	0	2	3	4	0	2	0	3	0	0	0	4	0	0	2	0	0
chr11:29777003|29809407	0	0	0	0	0	0	0	0	0	0	3	0	2	0	2	0	0	0
chr11:29784064|29785755	2	0	2	0	0	0	0	0	0	3	0	0	4	0	0	0	0	0
chr11:29880647|29906331	0	0	0	0	0	0	0	2	3	0	3	0	2	4	2	0	0	0
chr11:30137555|30138410	2	0	0	0	0	0	2	0	2	0	0	0	0	0	0	0	0	0
chr11:30791092|30792038	0	0	0	0	0	0	0	0	0	0	0	0	0	0	0	2	2	0
chr11:30878379|30885542	16	0	11	0	0	0	2	0	0	0	11	0	6	18	8	14	3	0
chr11:31055458|31061586	12	13	8	18	5	10	9	9	15	10	14	16	16	20	12	17	4	12
chr11:33297342|33318459	3	3	0	4	0	0	0	3	2	2	2	5	0	2	2	5	4	0
chr11:35610592|35612436	0	0	0	2	3	0	0	0	0	0	2	0	5	2	0	0	3	0
chr11:36273231|36385328	6	0	0	2	2	0	4	4	0	0	5	0	2	12	2	6	0	4
chr11:41967534|41976686	2	2	2	0	3	0	0	2	0	2	2	2	2	3	2	2	2	0
chr11:43699279|43705477	0	0	0	0	0	0	2	0	2	0	0	0	0	0	0	0	0	0
chr11:43704534|43705477	36	41	29	36	20	20	26	54	40	51	31	45	29	52	29	30	12	41
chr11:43704534|43705567	0	0	0	0	0	0	2	2	2	0	0	0	0	0	0	0	0	0
chr11:4517741|4531305	0	4	2	0	5	2	4	8	9	7	5	13	6	9	4	0	3	7
chr11:4527836|4531305	0	0	0	0	3	0	0	2	0	3	2	0	3	0	0	0	0	3
chr11:45883710|45895129	0	0	3	0	0	0	0	4	0	0	0	2	3	0	0	2	8	2
chr11:46221336|46224205	0	0	0	0	0	0	0	0	0	2	2	0	0	2	0	3	0	0
chr11:4640383|4649869	2	0	0	0	0	0	2	3	2	0	0	0	0	0	0	0	0	0
chr11:4780578|4820493	0	2	0	0	0	0	0	0	0	2	0	3	0	0	0	0	0	0
chr11:4799861|4820493	0	2	0	0	0	0	0	0	0	0	0	0	0	2	2	0	0	0
chr11:4803678|4820493	3	2	2	5	5	5	0	2	3	0	0	2	2	4	2	0	5	4
chr11:4808257|4820493	2	3	0	0	0	0	3	0	2	3	0	0	0	0	2	0	0	0
chr11:49212695|49215798	2	0	0	0	0	2	2	2	2	6	0	0	2	2	2	3	0	0
chr11:49212695|49215945	15	22	10	5	6	0	15	10	6	10	10	13	16	20	4	9	3	16
chr11:50295992|50296149	0	0	0	0	2	0	0	2	0	3	0	4	0	0	0	0	0	0
chr11:50299129|50301054	0	0	0	0	0	3	0	0	0	0	0	0	0	0	0	2	0	2
chr11:50301758|50308929	4	2	0	3	3	0	6	4	4	3	4	3	0	2	3	2	2	3
chr11:50304326|50308929	0	0	0	3	0	0	2	4	0	3	2	0	0	2	3	2	0	0
chr11:50307470|50308929	2	7	0	3	2	0	2	2	4	3	5	5	7	0	0	0	0	4
chr11:50307470|50310867	0	0	0	4	0	0	0	0	0	0	6	4	6	2	0	0	5	4
chr11:5072812|5088146	0	0	4	0	0	0	0	0	0	0	5	2	0	4	0	0	0	0
chr11:5078473|5088146	3	0	2	0	0	0	0	4	0	0	0	0	0	0	0	0	0	0
chr11:51716439|51731905	0	2	0	2	0	0	0	0	0	0	0	0	0	0	0	2	0	3
chr11:51729452|51734661	2	3	7	5	4	0	3	5	9	3	13	0	6	7	3	2	3	4
chr11:52236837|52245121	0	3	5	2	0	0	5	3	3	0	3	7	2	3	2	2	3	2
chr11:53068540|53072516	6	2	0	2	0	0	0	2	10	0	0	4	0	2	0	0	0	2
chr11:53283529|53292314	0	0	0	0	0	0	0	2	0	4	0	0	2	3	0	0	0	0
chr11:53284100|53292314	0	0	0	2	0	0	0	3	2	3	2	0	2	0	0	3	0	0
chr11:53368660|53375633	2	0	0	3	3	0	0	3	3	7	4	5	3	6	3	4	0	0
chr11:53368660|53380672	5	3	4	3	0	5	5	6	0	0	9	7	5	9	3	2	5	6
chr11:54540580|54568496	4	0	0	0	0	0	0	0	0	0	2	2	0	0	0	0	0	0
chr11:54543579|54568496	7	4	6	13	8	3	8	13	15	10	18	12	8	12	12	13	5	14
chr11:54840930|54853299	0	0	2	0	0	0	0	2	0	0	0	0	2	0	0	2	0	3
chr11:58040391|58044050	0	0	0	2	3	0	0	2	4	0	3	0	0	2	2	0	0	0
chr11:59421525|59438513	3	0	0	0	0	0	0	5	2	2	2	0	3	0	0	2	3	2
chr11:59421525|59438516	0	0	0	0	0	0	0	0	0	0	0	0	3	0	2	0	0	0
chr11:59437978|59438114	0	4	2	7	8	5	4	7	7	8	0	5	7	14	6	6	0	0
chr11:60248993|60258882	0	0	0	3	0	3	0	0	0	3	0	0	0	0	0	2	0	0
chr11:60270318|60275002	7	3	14	6	11	11	11	15	20	20	19	13	17	14	9	9	0	8
chr11:60747866|60749589	0	0	0	0	0	0	3	0	0	2	0	2	0	2	0	2	0	0
chr11:6193154|6193476	0	3	3	3	0	0	0	5	0	0	0	2	0	2	2	0	0	5
chr11:62117700|62119282	0	0	0	0	0	0	0	0	0	0	0	3	0	3	0	0	2	2
chr11:62117700|62132454	2	0	0	0	2	0	2	0	0	0	0	0	0	3	2	3	0	3
chr11:62146306|62161910	2	7	6	0	4	9	2	5	6	6	5	7	13	7	8	4	4	8
chr11:62147568|62161910	4	0	0	0	4	0	2	3	5	0	2	2	3	4	0	2	0	3
chr11:62151870|62161910	2	0	5	2	0	0	0	2	2	2	0	0	2	0	0	5	0	2
chr11:62283597|62292218	18	15	9	9	19	6	19	22	17	26	21	20	22	29	17	14	6	20
chr11:62351378|62354688	0	2	2	0	3	0	3	0	2	0	2	2	0	3	0	3	2	0
chr11:62410820|62433699	0	0	0	0	0	0	0	0	0	0	2	0	0	3	2	0	0	0
chr11:62419598|62423067	0	0	0	0	0	0	0	0	2	2	3	0	0	0	0	0	0	0
chr11:62419598|62433699	0	3	0	3	0	4	0	0	0	0	0	0	0	0	0	0	0	0
chr11:62419598|62438515	0	0	2	2	0	0	0	0	0	0	3	2	0	2	2	0	2	2
chr11:62433563|62438515	0	2	0	2	0	0	0	2	2	3	0	3	0	0	3	0	0	0
chr11:6311009|6317080	10	2	4	6	8	0	6	6	7	6	15	0	8	18	3	7	2	8
chr11:6313788|6317080	6	6	4	6	2	0	2	9	6	5	8	8	3	10	3	8	0	14
chr11:6313788|6324922	2	3	0	3	2	2	0	0	3	3	5	3	3	4	5	0	0	8
chr11:65053099|65067156	0	0	0	0	0	3	0	0	0	2	2	0	0	0	0	0	0	0
chr11:65053099|65075210	6	4	0	2	2	5	3	0	5	5	3	9	3	0	3	2	0	4
chr11:65706984|65712297	8	10	9	9	14	0	2	7	12	13	9	6	16	13	9	9	4	11
chr11:65735192|65775765	0	0	0	0	0	2	2	0	0	3	3	0	5	0	2	0	0	0
chr11:65756269|65775765	3	0	3	0	0	0	3	8	2	5	4	2	3	9	4	4	2	0
chr11:66403200|66406572	3	3	0	0	0	0	0	2	0	0	0	3	0	0	0	5	0	0
chr11:68699210|68752034	0	0	0	0	0	0	2	3	0	2	0	0	0	0	0	0	0	0
chr11:68764236|68771057	0	2	0	3	3	0	0	2	0	2	0	0	0	0	0	0	0	2
chr11:68829915|68845424	0	0	0	0	0	0	0	0	0	0	2	6	0	0	2	0	0	0
chr11:68836150|68845424	0	0	0	0	0	0	0	4	2	0	2	2	0	0	0	0	0	2
chr11:69026074|69026579	0	0	0	2	2	3	0	3	2	0	3	0	0	6	0	2	0	0
chr11:69497814|69500858	0	0	0	0	0	0	0	2	3	0	0	0	0	0	0	0	0	0
chr11:7078888|7109112	0	0	4	3	6	10	6	2	4	14	4	7	2	10	5	8	0	7
chr11:70874746|70884968	8	2	2	3	3	0	7	2	3	7	10	4	8	14	4	4	5	4
chr11:70874746|70887171	11	7	4	3	12	0	3	3	12	6	8	13	18	16	5	9	5	12
chr11:70874746|70893688	3	9	6	4	4	0	7	11	8	3	9	9	8	13	4	6	0	7
chr11:70874746|70900607	2	0	2	2	0	3	3	0	0	2	0	0	3	4	2	5	0	3
chr11:70874746|70908517	2	0	3	4	0	0	0	0	0	2	5	3	0	5	0	3	0	5
chr11:70900472|70925912	4	2	0	2	2	6	4	2	4	0	3	4	3	4	0	0	0	0
chr11:70917315|70925912	6	16	14	2	12	6	5	6	9	5	15	6	10	14	6	4	6	3
chr11:70919177|70925912	0	0	0	0	0	0	2	0	0	2	2	4	0	0	0	0	0	0
chr11:7137273|7139189	2	6	0	2	0	0	0	0	3	5	3	2	4	0	4	2	2	0
chr11:72070303|72075035	0	0	0	0	0	0	0	0	0	0	0	0	0	0	0	2	0	4
chr11:72645537|72663173	5	2	4	2	0	0	2	0	0	0	0	0	0	2	3	3	0	2
chr11:72712157|72714483	0	0	0	2	0	0	3	0	5	0	3	5	6	3	2	2	4	2
chr11:74435701|74441785	8	15	11	7	3	6	4	6	6	8	7	5	8	10	4	6	10	10
chr11:74656423|74657339	0	0	3	2	2	0	0	0	0	0	2	0	0	5	0	0	0	0
chr11:74682235|74699520	0	0	3	0	0	0	3	0	0	3	0	2	3	4	0	0	0	2
chr11:74836363|74842353	2	0	0	0	2	5	0	0	0	0	3	0	0	0	0	2	0	0
chr11:74928993|74946219	5	2	0	0	0	0	0	0	0	0	0	2	0	0	0	0	0	0
chr11:74928993|74990215	2	0	0	4	3	0	3	2	2	3	5	0	5	3	4	3	3	0
chr11:74945522|74990215	0	0	0	5	2	0	0	7	4	0	5	0	6	7	0	0	0	5
chr11:74981852|74990215	0	0	0	0	0	0	0	0	2	0	0	0	0	0	0	2	0	3
chr11:75264757|75266364	2	0	0	2	0	3	4	3	2	3	0	4	0	3	2	5	3	0
chr11:75390072|75391227	4	8	4	10	0	3	2	6	7	6	7	16	13	9	6	6	5	10
chr11:75751881|75759428	0	2	0	0	0	0	0	2	0	0	0	0	3	4	0	0	0	0
chr11:76134409|76138394	0	0	0	0	0	0	0	0	0	0	2	2	0	0	0	0	0	0
chr11:76748508|76754800	0	0	0	0	0	0	2	6	0	4	3	0	0	5	2	2	0	3
chr11:77151818|77200153	0	0	0	0	0	0	0	3	2	0	0	0	0	0	0	0	0	0
chr11:77550872|77605638	0	0	0	0	0	0	0	0	0	2	2	0	0	0	0	0	0	0
chr11:77571607|77585494	11	4	5	4	5	0	5	0	0	2	2	5	4	5	2	0	0	7
chr11:77777235|77778314	0	0	2	4	0	0	2	0	2	2	0	0	2	3	0	0	0	0
chr11:77953408|77954883	2	0	0	3	0	2	0	2	2	2	3	0	0	2	2	3	2	5
chr11:78006727|78009794	3	2	6	7	4	0	0	3	10	5	8	0	5	6	0	4	0	4
chr11:78009401|78009794	0	4	4	0	0	0	4	3	5	2	2	0	0	0	2	2	0	0
chr11:79425513|79475883	0	0	0	5	0	0	0	0	2	0	0	0	3	2	0	3	0	0
chr11:79468717|79475883	0	0	2	0	0	0	0	0	0	2	2	0	0	0	0	0	0	0
chr11:79546971|79551134	0	0	0	0	3	0	0	0	0	5	0	0	0	6	2	0	0	0
chr11:79619629|79620555	0	2	0	2	0	4	4	5	4	5	5	3	4	0	4	2	0	4
chr11:80056452|80064399	2	0	0	0	3	0	0	0	3	3	5	0	2	3	0	2	0	2
chr11:80394286|80398470	2	2	0	0	2	0	3	0	0	2	0	0	0	2	2	0	0	0
chr11:83403163|83403346	0	0	0	0	0	0	0	0	0	0	0	0	0	2	0	5	0	3
chr11:83948445|83949694	3	0	0	0	2	3	0	0	0	0	2	0	0	2	0	0	0	0
chr11:84193079|84195687	8	12	8	11	8	3	11	17	17	20	14	12	10	19	10	5	2	15
chr11:84442566|84473166	0	0	0	0	3	0	0	0	0	5	2	0	0	0	0	3	0	0
chr11:84836365|84841624	0	0	2	0	0	0	0	3	2	0	0	0	0	0	0	0	0	0
chr11:85059128|85104026	0	0	0	2	2	0	2	0	0	2	0	0	0	3	3	0	0	0
chr11:85077265|85104026	7	6	3	11	10	0	2	7	7	9	16	12	14	9	6	15	4	7
chr11:85326864|85339796	0	0	0	3	0	0	4	0	2	0	0	2	0	0	0	4	0	3
chr11:86635175|86665878	0	0	0	5	3	0	0	0	3	2	0	0	0	6	0	0	0	0
chr11:86643498|86665878	0	2	2	0	3	4	0	0	3	0	0	5	3	5	0	4	0	2
chr11:86661123|86665878	7	7	4	6	8	10	0	8	7	6	4	6	6	10	4	8	0	2
chr11:87045127|87059560	0	0	0	0	0	0	2	0	0	0	0	0	2	4	0	0	0	0
chr11:87145464|87147057	0	0	0	2	2	0	0	0	0	0	0	0	0	0	0	0	0	0
chr11:87145464|87163869	2	0	0	2	0	0	0	2	0	2	0	0	2	0	0	0	2	7
chr11:87145464|87167516	3	0	0	3	0	0	0	3	0	2	4	0	0	3	0	3	0	7
chr11:87159821|87167516	0	3	0	0	4	0	0	2	0	7	6	0	6	4	2	4	4	3
chr11:87159821|87178028	3	0	0	0	0	0	0	2	2	0	0	3	5	3	2	0	2	0
chr11:87184884|87206953	0	0	0	0	0	0	0	0	0	2	0	0	0	2	0	2	0	3
chr11:87237130|87237575	2	4	2	0	3	6	0	2	0	2	0	3	2	0	0	0	0	0
chr11:87598863|87601172	0	0	4	0	0	0	0	0	0	3	4	0	0	0	0	0	0	0
chr11:87602408|87605150	0	0	0	0	0	0	0	0	0	0	0	0	2	0	4	0	0	0
chr11:88049977|88051332	0	0	0	3	0	0	2	0	0	3	2	0	0	2	0	0	0	0
chr11:88073057|88078555	3	0	0	5	2	0	5	2	5	3	5	2	2	3	2	0	0	2
chr11:88169565|88170174	0	0	0	0	3	0	3	0	2	2	2	2	2	4	0	0	0	0
chr11:89041448|89049900	2	0	0	0	0	0	0	0	0	0	0	0	2	5	0	2	0	0
chr11:89042162|89049900	2	3	3	2	0	0	0	0	0	0	0	4	0	4	0	0	0	0
chr11:90257520|90267581	2	0	0	0	3	3	2	2	0	0	0	0	0	6	0	2	0	2
chr11:90340787|90345978	3	7	0	0	0	0	2	0	0	0	9	3	5	8	0	4	0	0
chr11:93578666|93599398	2	2	3	4	0	0	0	0	0	4	3	0	0	6	2	3	0	0
chr11:93905159|93912458	4	4	9	4	5	0	8	4	5	7	9	8	3	8	3	6	5	0
chr11:93905159|93918947	0	0	6	0	0	0	0	0	3	0	3	3	2	2	2	0	0	3
chr11:93905159|93933958	0	4	0	0	0	0	0	0	0	2	0	3	0	0	0	0	0	0
chr11:93905163|93912458	0	0	0	4	0	0	0	0	0	0	5	2	3	0	3	0	0	0
chr11:94036600|94048558	0	2	2	0	0	0	0	0	4	0	2	3	0	2	0	0	0	0
chr11:94081354|94082799	0	0	3	0	0	0	0	0	0	0	3	3	0	0	0	0	0	0
chr11:94097218|94099152	0	0	0	0	2	0	0	2	2	0	0	0	0	0	0	0	0	0
chr11:94301505|94309691	9	2	0	0	0	0	0	0	4	0	0	3	2	5	2	4	0	0
chr11:95001310|95001913	0	0	2	3	2	2	0	0	0	0	2	3	0	2	2	0	0	5
chr11:97217791|97238258	0	0	3	0	0	0	0	0	0	0	0	0	0	0	2	2	0	2
chr11:97229830|97238258	6	8	7	0	2	6	0	4	5	5	5	5	0	4	0	4	0	4
chr11:97231889|97238258	2	2	0	3	2	3	0	0	0	0	0	0	0	0	0	2	0	0
chr11:97726705|97732755	0	0	0	0	2	0	0	0	0	4	2	3	3	0	0	3	3	0
chr11:98109494|98128376	3	4	0	0	3	2	0	3	2	2	5	0	2	5	0	0	2	0
chr11:98263470|98267858	0	0	2	0	0	0	3	0	0	5	3	2	9	3	0	0	0	0
chr12:100205685|100206233	0	0	0	14	0	0	0	0	0	0	0	0	16	23	0	0	0	0
chr12:100205688|100206233	0	0	3	0	0	0	0	3	0	0	0	0	0	3	0	3	3	0
chr12:100325544|100355119	2	2	0	0	0	2	0	0	0	0	0	0	0	0	0	0	0	0
chr12:100325544|100376248	0	0	0	0	0	0	0	0	0	0	0	0	0	3	3	0	0	0
chr12:100403357|100419570	0	0	0	0	0	0	0	0	0	0	4	0	5	0	3	0	0	3
chr12:100415135|100419570	0	0	0	2	0	0	0	4	4	0	0	0	0	6	0	2	0	3
chr12:100415135|100495440	0	0	0	0	0	2	0	0	2	2	3	3	4	0	0	0	0	0
chr12:100415135|100500230	0	0	0	0	0	0	0	0	0	2	0	2	0	2	0	0	0	0
chr12:100446860|100495440	6	4	9	5	5	3	5	6	5	8	8	6	8	6	2	10	3	12
chr12:100466180|100495440	0	0	0	0	0	0	0	2	0	0	0	0	0	0	0	2	0	5
chr12:100495272|100500230	0	2	0	2	0	6	0	5	4	0	2	4	3	3	4	0	0	3
chr12:100595815|100619641	14	13	9	7	11	12	5	12	13	21	10	16	10	15	16	8	6	5
chr12:100615997|100619641	13	2	0	2	8	3	3	6	9	12	15	11	9	3	7	18	4	8
chr12:101945400|101948439	2	0	4	0	0	0	2	2	0	2	0	2	0	3	0	2	0	0
chr12:102990329|103021876	10	11	0	0	0	0	0	0	0	0	0	0	9	0	0	0	0	0
chr12:102991350|103001976	0	0	0	0	0	0	0	0	0	2	0	0	2	3	0	0	2	0
chr12:102991350|103011292	0	2	3	2	0	0	0	0	0	5	10	6	0	4	2	0	0	5
chr12:102991350|103021876	71	37	72	79	72	4	47	43	54	68	133	76	60	96	32	82	39	79
chr12:102998597|103021876	2	0	0	0	2	0	0	0	0	2	2	2	0	3	0	0	0	0
chr12:102998597|103049923	0	3	0	2	0	0	0	0	0	0	0	0	4	0	0	2	0	2
chr12:103011200|103021876	0	0	0	5	4	0	0	0	4	8	6	10	2	3	2	3	0	7
chr12:103141772|103149081	0	2	0	0	0	0	2	2	3	6	0	0	0	0	0	0	0	3
chr12:105657967|105671628	0	0	0	2	0	0	0	3	0	2	4	0	4	0	0	0	0	2
chr12:105799651|105805008	6	0	6	2	2	0	5	0	4	7	10	3	7	4	6	2	4	5
chr12:106036540|106042892	0	0	0	0	0	0	0	0	2	5	2	5	0	0	3	0	0	0
chr12:106036540|106062808	0	0	0	0	0	0	0	0	0	0	0	0	0	0	0	2	0	2
chr12:107989465|107989830	2	0	3	4	2	0	2	3	9	2	8	0	0	5	2	2	0	3
chr12:108157754|108165172	8	8	13	24	15	0	0	13	8	19	27	15	25	23	14	15	8	0
chr12:108463527|108471985	0	0	0	0	0	0	3	2	0	0	0	0	0	4	0	0	0	0
chr12:108534654|108536322	0	0	0	0	0	0	0	0	0	3	2	0	0	0	2	0	0	0
chr12:108806479|108812979	0	0	0	0	0	0	0	0	0	2	2	0	0	0	0	0	0	0
chr12:109620313|109637926	2	0	0	0	0	0	0	0	3	2	0	0	3	2	0	0	0	0
chr12:109663605|109664605	0	6	3	0	0	0	0	0	0	0	0	0	3	0	0	0	0	0
chr12:109718114|109718499	3	5	3	5	3	5	4	7	0	6	13	7	6	6	7	3	2	5
chr12:110545595|110554896	0	0	2	0	0	0	0	0	0	2	2	0	0	0	0	0	0	0
chr12:110545595|110561468	0	0	2	0	0	0	0	0	2	0	0	0	3	0	2	0	0	0
chr12:110624509|110625449	0	0	0	2	0	0	0	0	2	0	5	2	0	4	2	2	0	0
chr12:110651491|110652194	0	0	0	0	2	2	0	0	0	0	0	2	0	0	0	0	0	0
chr12:110651799|110652142	0	0	0	3	0	0	4	0	4	0	4	2	0	0	0	0	4	0
chr12:110779296|110779890	0	0	0	0	0	0	0	0	0	2	2	2	0	0	0	0	0	0
chr12:11090709|11092755	0	2	2	0	0	0	0	0	0	2	0	0	0	0	0	0	0	0
chr12:110914650|110919026	0	0	0	0	0	4	0	0	0	0	0	0	0	0	0	3	0	2
chr12:111219811|111243538	2	4	2	0	3	0	0	0	3	2	5	8	0	5	0	2	2	4
chr12:111336026|111345623	0	3	0	0	3	0	0	2	2	3	0	3	2	2	0	0	0	5
chr12:111592577|111604564	0	0	2	0	0	0	3	0	0	0	3	0	3	0	0	4	0	2
chr12:111592577|111618383	9	5	11	9	9	3	9	10	11	9	10	9	11	6	6	11	5	11
chr12:111592577|111624543	2	0	0	0	2	0	0	0	0	3	0	0	0	2	0	2	0	2
chr12:111592577|111640040	0	0	2	0	0	4	0	0	0	0	4	0	0	0	0	0	2	2
chr12:111592577|111647728	0	0	0	2	0	0	2	0	0	0	0	2	0	2	0	3	0	3
chr12:111778020|111789459	0	0	0	0	0	0	0	0	0	0	2	2	0	0	0	0	3	0
chr12:111785444|111787596	0	0	0	4	0	0	0	2	0	2	0	2	0	4	0	0	0	2
chr12:111858210|111872433	23	16	10	24	18	5	11	20	17	24	27	13	29	38	18	10	6	16
chr12:11271729|11290891	2	2	3	4	0	2	0	0	4	0	0	5	4	4	0	0	0	3
chr12:116317830|116324210	17	18	13	14	8	2	13	23	18	18	26	21	21	31	18	31	12	19
chr12:116317830|116348314	0	0	0	2	0	0	2	0	2	2	0	3	4	3	3	5	0	0
chr12:116346504|116357934	6	3	4	3	2	4	0	2	4	5	6	3	0	2	2	0	2	2
chr12:117575555|117613429	0	0	0	0	0	0	0	2	2	0	2	0	0	0	0	0	0	0
chr12:11781409|11884915	3	0	0	2	0	0	0	2	0	0	0	0	0	3	2	2	0	0
chr12:11871835|11884915	5	6	3	3	4	0	3	6	4	3	11	2	10	5	2	5	0	4
chr12:13285183|13310304	2	0	0	0	0	0	0	0	0	0	0	0	0	0	0	3	0	2
chr12:13317698|13336410	2	0	0	0	2	2	0	0	0	5	0	0	3	3	0	4	0	0
chr12:13374696|13415731	2	0	0	0	0	0	0	0	0	2	2	0	0	2	0	0	0	3
chr12:13377434|13415731	0	0	0	0	0	0	0	0	0	0	0	0	2	0	2	0	0	0
chr12:13390925|13393532	2	0	2	0	2	0	3	0	3	2	0	0	0	2	0	0	2	3
chr12:13390925|13415731	0	0	0	0	0	0	0	0	0	0	0	0	2	2	0	0	0	0
chr12:13482386|13484044	5	8	5	4	3	0	0	4	6	7	6	4	5	4	0	5	2	0
chr12:13558612|13566257	0	0	0	0	0	0	0	0	0	2	0	2	0	0	0	0	0	0
chr12:21217975|21239649	0	0	2	0	0	0	0	3	2	2	0	0	2	5	0	0	0	0
chr12:24504947|24523201	0	0	0	0	4	0	2	2	0	2	2	0	0	0	4	0	0	0
chr12:24854879|24882794	9	3	10	16	0	0	3	6	7	9	15	5	7	11	8	6	2	11
chr12:24854879|24924294	0	2	2	2	4	0	2	0	0	0	3	0	5	0	0	0	0	0
chr12:24878191|24882794	15	10	10	8	12	2	9	7	9	11	18	19	20	30	12	13	10	14
chr12:24878191|24924294	68	53	60	80	85	19	47	63	82	84	118	79	97	114	76	84	24	73
chr12:24878191|24934622	41	33	30	31	33	17	29	37	34	39	43	28	37	48	36	36	19	25
chr12:24878191|24939348	10	14	11	7	14	11	9	6	9	9	13	15	11	9	10	16	6	11
chr12:24994812|24997330	0	0	0	0	0	0	0	0	3	0	0	0	2	2	0	2	0	0
chr12:25013297|25017052	0	0	0	0	0	0	0	0	0	0	0	0	2	0	0	3	2	0
chr12:28859252|28867153	5	4	8	4	0	5	4	4	3	4	7	9	6	6	4	8	2	3
chr12:28955289|28963341	0	0	0	0	0	0	0	0	0	0	0	0	2	2	0	0	3	0
chr12:29849245|29855283	0	2	0	0	5	0	3	2	3	5	6	2	6	3	3	6	0	2
chr12:29849245|29895314	0	0	0	0	0	0	2	0	3	4	0	0	2	3	0	0	0	0
chr12:29866828|29886185	3	0	2	4	0	0	0	0	0	0	4	0	0	0	0	0	0	0
chr12:29886123|29895314	0	0	0	0	2	0	2	2	0	0	0	3	3	0	0	0	0	3
chr12:30257966|30288315	4	6	4	3	4	9	0	0	7	3	4	7	5	4	6	0	0	6
chr12:31617075|31626876	3	4	0	0	2	0	0	0	0	5	0	0	0	2	0	3	0	2
chr12:31760847|31802483	0	0	0	2	2	0	0	2	0	3	4	2	2	0	0	0	0	3
chr12:31760847|31839854	3	2	0	2	2	0	0	2	2	0	0	0	4	4	2	6	0	4
chr12:31790847|31802483	0	3	3	2	3	0	4	0	3	9	4	2	4	4	5	2	3	4
chr12:3237285|3238112	0	4	3	5	5	5	2	4	6	10	11	8	7	8	6	9	7	13
chr12:34215011|34221259	2	2	0	0	0	0	0	0	0	0	0	3	0	0	0	0	0	0
chr12:34373878|34393405	0	4	2	2	0	0	0	0	0	0	5	2	2	0	0	0	0	2
chr12:34373878|34402867	3	10	8	4	0	0	8	6	5	7	11	3	3	9	2	4	0	3
chr12:34373878|34431989	3	2	6	0	3	0	0	0	0	0	0	0	4	0	0	4	0	7
chr12:34373878|34433231	0	2	0	4	0	0	0	5	0	0	0	2	4	2	0	6	3	0
chr12:3442474|3457209	7	4	6	5	5	2	2	0	5	8	9	10	7	9	4	8	10	10
chr12:3442474|3469593	2	0	3	0	0	0	0	0	0	0	0	0	0	0	0	0	0	0
chr12:3442474|3474613	3	0	2	0	0	0	0	0	2	0	2	3	6	6	0	2	0	0
chr12:3442474|3484608	2	3	4	0	0	0	0	2	4	3	5	0	3	0	3	2	0	0
chr12:3442474|3496936	0	0	0	0	0	0	0	2	0	0	7	0	4	2	3	2	0	2
chr12:34429498|34437378	0	0	0	2	0	0	0	0	4	0	4	0	0	3	4	2	0	0
chr12:35078900|35086984	2	0	3	4	2	0	0	3	4	2	3	3	2	5	8	3	3	4
chr12:35078900|35092913	0	2	4	2	2	0	0	4	0	2	7	3	2	3	0	3	2	3
chr12:3589171|3596862	2	0	0	2	0	0	0	0	2	4	0	0	6	3	3	6	0	0
chr12:3596649|3648389	2	3	0	3	2	0	0	3	0	5	11	2	3	2	0	4	2	4
chr12:3596649|3686862	0	0	0	0	0	0	0	0	0	2	0	2	0	0	0	0	0	0
chr12:3617606|3644022	0	0	4	2	0	0	0	0	0	4	0	2	2	0	0	0	0	0
chr12:3617606|3648389	101	104	82	132	97	28	89	106	120	151	218	130	127	170	90	126	48	121
chr12:3617606|3686862	36	44	23	27	37	22	20	30	35	36	40	43	42	36	28	43	23	26
chr12:3617606|3718489	0	0	0	0	0	0	0	0	0	4	2	0	0	0	0	0	0	0
chr12:3632810|3648389	6	6	5	6	4	3	7	5	8	8	11	7	7	4	2	7	6	5
chr12:3686738|3735026	0	0	0	0	0	0	0	0	0	0	2	2	0	0	0	0	0	0
chr12:3734939|3754116	3	0	0	5	2	0	0	5	2	0	0	8	0	0	2	0	0	0
chr12:3749470|3751907	3	0	0	2	2	0	3	4	0	0	4	3	0	0	0	3	2	2
chr12:38100364|38127383	0	0	2	2	2	0	0	2	2	3	6	0	0	2	0	3	3	2
chr12:38114533|38127383	0	0	0	0	0	0	0	4	0	3	0	2	0	4	0	0	0	2
chr12:38114533|38147601	0	2	3	4	0	0	0	0	0	0	0	0	0	3	0	0	0	0
chr12:38139405|38190134	4	0	0	4	0	2	0	0	3	2	0	0	0	0	0	0	0	0
chr12:38147503|38190134	0	2	0	0	0	0	0	0	2	3	0	2	4	0	0	2	3	0
chr12:38147503|38216108	0	0	0	0	0	0	0	0	0	0	2	2	0	0	0	0	0	0
chr12:38147503|38228123	3	4	3	7	4	0	2	2	2	5	3	3	4	5	2	3	2	2
chr12:38173727|38228123	4	3	0	7	6	0	3	3	4	2	8	6	3	3	3	6	0	4
chr12:3835027|3873428	6	4	9	11	11	2	6	10	8	6	7	11	8	9	8	5	6	5
chr12:38427404|38438734	0	0	0	0	2	2	0	0	0	3	0	0	3	0	0	0	3	0
chr12:38438539|38438734	2	2	3	6	0	0	2	3	2	0	3	3	0	2	4	0	0	0
chr12:3865985|3873428	0	0	0	0	2	0	0	3	3	2	2	3	2	0	2	2	0	0
chr12:40621221|40640445	0	0	0	0	3	2	2	0	0	2	5	6	3	0	3	2	2	3
chr12:40621221|40649489	5	3	4	0	0	2	0	0	0	0	3	2	0	0	0	5	0	0
chr12:40626337|40640445	4	0	0	0	0	4	0	0	0	4	0	0	3	2	3	2	0	0
chr12:40626337|40649489	2	3	0	3	5	3	0	0	4	2	0	3	2	0	0	2	0	0
chr12:40631522|40640445	3	3	0	2	3	0	2	5	0	4	9	7	5	10	4	7	0	0
chr12:40668406|40676790	6	3	7	4	4	0	0	2	3	2	6	5	5	11	3	9	3	11
chr12:44282578|44308114	0	0	0	0	3	0	2	0	0	3	0	3	0	2	0	0	0	0
chr12:44282578|44311595	4	0	0	0	0	0	0	0	0	0	2	3	0	3	0	0	0	2
chr12:44295898|44299291	0	0	0	0	0	0	0	0	0	0	2	2	4	0	0	0	0	0
chr12:44295898|44308114	0	0	2	0	0	0	0	0	0	2	0	3	0	0	3	2	0	2
chr12:44384204|44388055	0	0	2	0	0	0	0	0	0	0	0	0	0	2	2	0	0	0
chr12:4744457|4745158	0	0	0	0	0	2	4	0	3	2	0	2	0	0	0	2	2	0
chr12:4762327|4764147	8	9	10	12	8	0	6	11	14	8	13	17	13	22	5	13	4	15
chr12:4937387|4954657	2	0	3	0	0	0	0	0	0	0	0	0	2	0	2	2	3	0
chr12:4961218|4978588	7	2	4	3	0	0	0	0	0	2	4	5	0	0	0	3	0	0
chr12:4961218|5006791	12	12	12	13	5	5	10	11	17	11	21	18	12	17	11	20	0	11
chr12:4961218|5013984	2	0	0	3	3	0	0	0	2	0	6	0	3	3	2	3	0	5
chr12:4961218|5013999	0	0	2	7	4	0	0	2	0	0	2	0	6	2	2	0	0	0
chr12:50419853|50428234	2	6	2	3	2	2	4	2	2	6	5	5	5	6	2	3	4	3
chr12:51619814|51661713	0	0	2	3	6	0	3	3	2	2	2	0	0	8	0	6	2	6
chr12:51621780|51661713	2	0	0	0	0	0	0	3	2	5	0	2	0	4	3	3	0	0
chr12:51623176|51661713	0	0	2	2	0	0	0	0	0	0	0	0	2	3	0	0	0	0
chr12:51627110|51661713	0	5	0	3	0	0	0	0	0	3	5	2	3	0	0	0	0	3
chr12:51647994|51661713	2	4	0	0	3	3	6	0	2	2	4	5	3	0	2	0	0	0
chr12:51716942|51723048	0	4	0	0	0	0	0	7	0	8	9	2	10	6	6	4	2	4
chr12:51772274|51772705	0	2	2	3	0	2	2	0	3	8	4	3	0	3	0	0	0	4
chr12:52516079|52519967	3	5	8	3	6	0	7	2	5	0	4	5	12	10	0	8	0	8
chr12:52516079|52542636	5	5	2	8	15	0	3	4	7	6	8	9	12	11	15	8	11	10
chr12:52557489|52562427	0	0	0	0	0	0	0	0	0	0	2	2	0	0	0	0	0	0
chr12:52937135|52938506	4	3	0	2	4	0	0	0	5	5	4	4	4	2	0	4	0	3
chr12:53139381|53142768	8	8	5	12	7	0	4	6	6	13	13	15	5	19	5	8	7	0
chr12:53139381|53147983	0	2	0	0	2	0	0	2	0	5	3	3	0	0	0	4	0	0
chr12:53139381|53148170	0	0	0	4	0	2	0	2	3	0	4	5	2	4	2	0	2	0
chr12:53501034|53501440	0	0	0	2	2	0	0	2	2	3	3	3	0	6	0	0	2	3
chr12:53501034|53640536	0	2	0	0	0	0	0	0	0	4	0	2	0	2	0	0	0	2
chr12:5451681|5452852	5	10	4	5	6	5	4	5	4	6	4	8	4	10	3	7	3	0
chr12:55407469|55414498	0	0	0	3	0	0	0	0	0	0	2	0	0	3	2	0	0	0
chr12:5561604|5581024	0	2	0	0	0	0	0	0	0	2	2	0	0	0	0	0	0	0
chr12:5561604|5607431	0	0	0	0	0	0	0	0	0	0	0	0	0	0	0	2	0	2
chr12:55708994|55709707	0	0	0	0	0	0	0	0	0	0	2	0	2	2	0	0	0	0
chr12:55757926|55762737	0	0	0	0	0	0	0	0	0	0	0	0	0	3	0	3	0	3
chr12:55776019|55795776	0	0	0	0	2	0	2	4	2	3	3	4	4	0	3	0	0	4
chr12:55782782|55795776	2	3	0	0	2	0	0	0	0	0	2	0	2	2	0	0	0	0
chr12:55786170|55795776	0	2	0	0	0	0	0	2	2	2	2	0	0	0	2	3	0	3
chr12:57325524|57364234	6	2	0	6	0	3	2	0	3	3	3	4	2	2	2	2	0	0
chr12:5748378|5937568	0	0	0	0	0	0	0	0	0	0	0	0	0	0	0	2	0	2
chr12:5813269|5885707	0	0	0	0	0	0	0	0	0	2	2	0	0	0	0	0	0	0
chr12:59016866|59018125	0	0	0	0	0	0	0	0	0	2	2	0	0	0	0	0	0	0
chr12:59050268|59051708	2	0	2	3	6	2	5	3	7	2	7	3	2	7	4	7	3	3
chr12:61353769|61401223	0	0	0	0	0	0	0	0	0	0	0	0	2	2	0	0	0	0
chr12:61669480|61669654	2	2	2	2	0	0	0	0	0	0	0	0	3	2	7	4	0	4
chr12:64976695|64997045	0	0	0	2	2	0	0	0	2	0	0	0	2	3	0	0	0	0
chr12:64986393|64995681	2	0	0	0	0	0	0	0	0	0	0	0	3	2	3	0	0	0
chr12:66550481|66655437	0	0	2	0	2	0	0	2	0	2	2	0	0	3	0	4	0	0
chr12:66568743|66655437	0	0	0	3	2	0	0	0	0	0	0	0	0	0	0	0	0	0
chr12:66629905|66655437	0	0	0	0	0	0	0	0	0	0	0	0	0	0	0	3	0	2
chr12:66797628|66868806	0	0	0	0	0	0	0	3	0	5	0	0	0	4	2	3	0	6
chr12:68895074|68896731	0	0	0	3	2	0	0	0	0	0	3	0	0	0	0	0	0	0
chr12:69302324|69303962	4	0	4	0	0	0	0	0	0	0	0	0	5	3	3	5	2	0
chr12:69341573|69344155	0	0	3	0	0	0	0	0	0	0	0	0	0	0	0	3	0	2
chr12:69603476|69610826	0	3	0	2	0	3	0	4	3	0	0	2	4	0	0	4	3	0
chr12:69632060|69658078	3	0	5	0	2	0	0	0	0	6	13	2	3	3	0	3	0	3
chr12:70020834|70025481	0	4	2	3	0	0	2	0	0	2	5	0	5	2	0	0	0	4
chr12:70078112|70102854	0	3	0	2	0	3	4	3	0	4	0	2	0	0	0	0	2	0
chr12:71074936|71076069	2	0	2	0	0	0	0	2	3	2	0	0	0	0	0	0	0	0
chr12:72303657|72308929	2	0	2	3	4	0	0	4	3	5	5	3	0	5	2	7	0	8
chr12:72889708|72898795	0	0	0	0	0	0	0	0	0	0	0	0	0	5	0	0	2	3
chr12:73168000|73219142	3	8	0	9	7	3	3	4	4	10	4	0	7	9	2	4	4	0
chr12:73179205|73219142	4	0	0	0	0	0	4	4	5	4	6	0	4	5	3	7	0	0
chr12:73181784|73219142	0	0	0	0	2	0	2	3	3	7	4	2	2	3	5	0	2	3
chr12:73691548|73702912	0	0	0	0	0	0	2	0	0	0	0	0	0	0	0	2	0	3
chr12:73926557|73928298	5	3	0	0	2	2	0	4	2	2	0	6	0	3	0	2	3	0
chr12:73926557|73932476	0	0	0	2	0	0	0	3	0	0	3	2	0	0	0	0	0	0
chr12:74155177|74162876	4	0	2	0	3	0	0	4	2	2	3	2	0	5	0	0	0	0
chr12:74162056|74238370	3	0	2	0	0	0	0	0	2	3	2	2	0	0	0	4	0	0
chr12:74229215|74238370	2	0	2	2	3	0	0	0	3	2	2	0	2	3	0	0	2	0
chr12:75087405|75087831	0	0	2	0	0	0	0	2	0	0	0	0	3	2	0	0	2	0
chr12:75087405|75131026	2	2	2	0	0	0	0	0	0	0	3	0	0	3	0	2	0	0
chr12:75087405|75137750	3	0	2	0	2	0	0	0	0	0	0	0	0	0	0	0	0	0
chr12:75087405|75154281	0	0	0	2	3	0	0	10	4	5	8	4	12	10	5	7	2	8
chr12:75114191|75137750	3	3	5	2	3	0	2	2	3	2	0	2	2	4	0	3	3	0
chr12:75114191|75154281	12	4	7	7	7	8	7	10	9	18	16	13	20	15	8	24	4	7
chr12:76031276|76039085	0	0	0	0	0	0	0	0	0	0	2	2	0	0	0	0	0	0
chr12:77277361|77332329	0	4	0	2	0	0	0	0	3	0	5	4	2	0	4	0	0	4
chr12:77323845|77332329	6	8	7	11	4	0	8	3	10	11	15	7	25	13	10	13	3	18
chr12:77323845|77365359	2	0	0	0	0	0	0	0	2	2	3	0	0	0	0	0	2	2
chr12:77331896|77332329	0	2	0	0	0	0	0	0	0	4	8	2	0	8	0	3	2	2
chr12:77331896|77365359	5	0	2	0	2	0	2	0	0	0	0	0	2	0	0	2	0	0
chr12:78343352|78412433	4	0	2	0	0	0	2	3	2	0	0	2	0	0	0	5	0	0
chr12:78343352|78562898	0	3	0	0	0	0	0	0	0	2	2	2	3	0	0	0	0	0
chr12:78454757|78504751	3	6	2	4	2	0	3	0	0	6	8	7	3	3	0	0	3	8
chr12:78562856|78637579	0	0	0	0	2	0	2	0	4	2	2	0	0	0	0	0	2	0
chr12:78590534|78627260	2	4	0	2	0	2	4	0	4	3	3	0	0	4	4	2	0	0
chr12:78590534|78637579	4	6	5	0	3	0	4	4	4	2	14	3	4	7	0	5	2	4
chr12:80348320|80376731	0	0	0	0	0	0	2	0	2	0	3	0	0	0	0	0	0	0
chr12:80397653|80404698	2	3	2	7	0	0	0	0	0	3	0	2	5	0	4	0	0	0
chr12:81314260|81316104	4	3	0	5	0	3	4	6	5	6	10	5	4	6	3	7	3	4
chr12:81474587|81481002	0	2	3	2	6	0	2	0	0	2	3	2	3	0	0	0	4	2
chr12:81474587|81510965	8	7	4	10	12	0	9	7	14	14	14	6	12	18	6	5	0	14
chr12:82234463|82237255	4	2	2	4	0	0	0	3	0	6	6	0	5	2	2	2	4	2
chr12:82234463|82240860	4	0	0	0	0	0	2	0	0	0	0	0	0	3	2	0	0	0
chr12:82340662|82342499	5	2	8	7	6	4	7	16	9	16	8	11	15	14	3	9	12	8
chr12:82340662|82363131	0	0	0	0	2	0	2	4	2	0	0	0	2	0	0	0	0	0
chr12:82357233|82372542	2	6	2	4	6	6	2	6	4	10	3	9	5	5	5	4	0	5
chr12:82357233|82387712	3	5	4	3	0	0	0	0	2	0	7	4	0	3	2	8	0	0
chr12:82372368|82387712	0	0	0	0	0	0	0	0	0	2	0	0	2	2	0	0	0	0
chr12:8268364|8275890	0	0	4	0	0	0	0	0	0	0	0	0	2	3	0	0	0	0
chr12:83091748|83116299	2	4	2	4	2	0	0	6	8	4	3	0	4	0	5	2	0	0
chr12:83574632|83575136	0	0	0	2	0	0	0	0	0	0	0	0	3	0	3	0	2	0
chr12:83990494|84009966	11	6	0	3	5	8	5	5	4	0	0	3	2	3	3	3	7	4
chr12:84121283|84127017	0	2	2	0	0	0	0	0	0	0	3	0	4	0	0	0	2	0
chr12:84124475|84136637	7	5	3	0	2	8	4	8	3	3	2	5	5	2	2	8	4	4
chr12:84171460|84174423	2	2	0	0	3	0	0	2	5	0	0	0	4	0	0	0	0	5
chr12:84292284|84298202	2	0	0	0	0	2	0	0	2	0	3	2	0	0	0	0	0	2
chr12:84934152|84951381	0	3	0	0	0	0	2	0	4	6	4	2	2	4	0	2	2	2
chr12:85012889|85015593	3	0	2	0	0	0	0	0	0	0	0	2	3	2	2	3	0	2
chr12:85028770|85034034	13	5	4	5	9	2	0	15	4	7	10	8	6	17	4	5	6	11
chr12:85033917|85043060	0	0	0	0	0	0	0	0	0	0	0	2	3	0	2	0	0	2
chr12:85049692|85050372	0	0	0	2	0	0	2	2	3	0	3	0	0	0	0	3	0	0
chr12:85857380|85879475	3	3	3	0	0	0	0	0	2	0	0	2	4	7	3	3	0	2
chr12:85863564|85879475	4	3	7	0	3	0	2	6	6	8	13	5	9	6	10	9	2	4
chr12:85863564|85892210	0	0	0	0	2	0	0	0	0	2	0	0	0	2	2	2	0	3
chr12:85876491|85891082	0	2	0	0	0	0	0	0	0	0	0	0	0	0	0	0	2	2
chr12:86256868|86269061	9	14	4	4	9	5	4	9	13	11	15	15	14	15	8	10	0	9
chr12:86260577|86269061	3	3	4	5	2	3	3	8	0	0	9	3	6	7	0	5	0	3
chr12:8698091|8706041	4	2	3	4	3	3	7	4	4	3	11	7	4	5	4	4	3	0
chr12:88401973|88431179	0	0	0	0	0	0	0	0	0	0	0	0	0	2	4	0	0	0
chr12:89187022|89193207	11	13	2	6	10	5	2	11	7	6	3	10	8	17	5	7	6	11
chr12:89187022|89260521	3	0	0	3	0	0	2	0	4	0	5	2	0	4	0	3	0	0
chr12:89187022|89533010	6	0	0	0	2	4	2	2	0	2	2	3	0	5	0	0	2	3
chr12:89254674|89260521	2	0	0	4	4	0	0	0	0	0	6	0	0	0	0	0	0	0
chr12:89503018|89533010	0	0	3	0	0	0	0	0	0	0	2	0	3	0	2	0	0	0
chr12:89976347|89983541	2	2	3	0	0	0	0	0	0	0	0	0	0	2	0	2	0	0
chr12:89976347|90204818	2	2	0	0	0	0	4	3	0	3	3	0	0	4	0	5	0	0
chr12:90168920|90204818	0	0	0	0	0	0	0	0	0	2	0	3	0	2	0	0	0	0
chr12:98489905|98518832	8	8	2	6	5	6	4	10	8	6	11	7	5	8	3	11	3	4
chr12:98792024|98794619	2	7	0	6	0	2	3	0	6	4	0	4	3	4	0	0	0	6
chr12:98942218|98964607	0	2	2	5	0	0	3	3	0	0	0	0	0	0	0	2	2	0
chr12:98946569|98964607	0	2	0	4	0	0	0	0	4	0	0	0	4	0	3	0	2	0
chr12:99388361|99388917	3	0	2	0	0	0	2	0	0	0	0	0	2	3	0	0	0	0
chr13:100126587|100128361	0	0	2	0	2	0	0	2	0	0	3	4	0	0	0	0	0	4
chr13:100126587|100137572	3	0	0	0	4	0	4	5	4	6	10	0	2	5	5	4	2	4
chr13:100812648|100818213	0	0	0	2	2	2	0	0	0	0	0	2	0	2	0	0	0	0
chr13:101757326|101758039	4	4	0	2	2	0	4	3	3	6	8	7	6	8	6	5	2	5
chr13:103140163|103171556	0	2	0	7	4	5	2	4	0	3	3	2	2	5	2	6	0	2
chr13:103884143|103889285	0	2	8	6	6	0	0	4	6	10	9	10	7	6	2	11	5	6
chr13:103884143|103897928	0	2	2	0	0	0	0	0	0	0	0	2	0	0	0	0	0	0
chr13:104046189|104052639	3	0	0	2	0	0	0	0	3	0	3	4	0	3	0	0	0	3
chr13:104069195|104073022	3	0	0	0	2	0	0	0	2	3	3	5	0	0	2	0	0	0
chr13:104166859|104169888	0	3	2	0	0	0	0	0	0	0	0	0	0	0	0	3	0	0
chr13:104184726|104188243	2	0	0	0	0	0	3	2	0	0	0	0	2	0	0	0	3	2
chr13:104294447|104314383	4	0	0	5	0	0	0	0	2	2	2	5	3	4	0	3	0	6
chr13:104294447|104400006	3	2	0	0	0	0	0	0	0	0	0	2	0	2	0	0	0	0
chr13:106812208|106847459	0	4	5	0	0	0	0	3	0	6	4	5	6	3	0	3	0	2
chr13:106812208|106848336	3	0	2	4	0	0	0	0	0	4	2	4	0	5	3	5	0	0
chr13:106842089|106848336	0	0	0	0	0	0	0	2	2	0	0	2	0	0	0	0	0	0
chr13:107026399|107035071	0	0	0	0	3	3	0	0	0	0	0	0	0	0	0	0	0	0
chr13:107738372|107748363	0	0	0	4	3	0	4	4	7	3	5	3	4	4	3	2	0	0
chr13:107769560|107788009	2	0	2	5	2	0	0	3	0	3	7	0	2	5	0	0	0	2
chr13:108653444|108654265	0	2	0	0	3	0	3	6	0	0	0	3	2	4	2	0	0	2
chr13:109550009|109614457	0	3	0	0	0	0	4	0	2	0	2	0	0	0	0	0	2	0
chr13:109740387|109772680	5	6	5	2	2	0	0	0	5	5	5	0	6	12	2	5	0	7
chr13:109933868|109939361	0	0	0	0	0	0	0	0	3	2	0	0	6	6	0	4	3	0
chr13:112929627|112941831	0	0	0	4	0	0	0	0	0	0	3	2	0	0	0	0	0	5
chr13:11646493|11649864	0	0	0	0	0	0	0	0	0	0	0	0	0	0	0	3	0	2
chr13:11680966|11688013	17	10	8	16	20	7	11	15	20	20	17	13	8	16	17	11	9	10
chr13:11749436|11759845	0	0	0	2	0	2	0	0	0	0	0	0	0	0	0	0	0	0
chr13:11759671|11785141	33	17	14	17	17	10	18	30	28	29	29	29	29	36	12	38	9	19
chr13:11769852|11785141	0	4	5	4	0	0	2	4	4	7	5	0	2	8	4	2	3	3
chr13:119381676|119396976	2	2	2	0	4	0	0	0	2	0	2	6	3	0	0	0	0	6
chr13:119381676|119404754	2	0	0	0	2	4	0	0	0	0	2	2	3	4	0	0	2	4
chr13:119430160|119440871	2	0	0	0	0	0	0	0	0	6	3	2	0	4	0	0	0	2
chr13:14181220|14195476	0	0	0	2	0	0	0	0	0	0	2	2	0	0	0	0	3	2
chr13:14264065|14266078	0	0	0	0	0	0	2	0	3	0	0	0	0	0	2	0	0	0
chr13:14264065|14311790	2	0	0	0	0	0	0	0	0	0	0	2	4	0	2	0	0	0
chr13:14270959|14311790	0	0	0	0	2	0	0	2	0	2	0	4	0	2	0	0	0	0
chr13:14278278|14311790	3	0	2	3	0	0	0	0	4	0	5	0	9	6	2	2	3	2
chr13:14285548|14300447	8	6	2	4	6	0	3	0	9	5	3	5	0	5	8	3	4	5
chr13:15641069|15662530	3	0	0	3	0	0	0	2	0	3	4	4	3	0	2	0	0	2
chr13:15775350|15796681	0	0	0	0	0	0	0	0	0	0	2	3	0	2	0	2	0	0
chr13:17738917|17772957	0	0	0	3	0	0	2	0	2	3	0	0	2	0	3	2	0	2
chr13:17750257|17772957	2	0	3	5	3	0	0	0	4	3	8	5	2	6	5	4	0	4
chr13:17763104|17772957	3	3	4	0	4	0	4	3	3	0	8	5	7	3	4	5	5	4
chr13:18810432|18814293	5	2	3	3	3	3	0	3	2	9	6	9	4	4	2	3	0	3
chr13:19077331|19086618	0	0	0	0	0	0	0	0	0	0	2	2	0	0	0	0	0	0
chr13:19584029|19594655	3	3	0	0	0	0	2	0	2	2	0	3	0	0	0	0	0	0
chr13:20564424|20589726	5	0	0	0	0	0	0	0	0	2	0	2	0	2	5	0	0	0
chr13:25102333|25119406	2	0	0	3	6	0	3	0	5	2	4	2	6	3	2	5	0	3
chr13:32100357|32227302	0	2	3	0	0	0	0	0	0	2	0	0	0	0	0	0	0	0
chr13:32225135|32234397	2	0	0	0	0	0	4	2	2	0	0	0	2	3	2	4	0	0
chr13:3556314|3557057	0	0	3	4	3	2	0	2	0	5	3	3	0	4	0	5	0	4
chr13:35790101|35816575	6	7	10	17	12	2	11	22	9	10	14	18	12	15	12	4	6	7
chr13:35815909|35816575	28	26	27	37	28	8	29	36	37	37	33	17	31	42	25	31	19	24
chr13:36207627|36246494	8	10	3	5	2	3	0	9	11	6	5	8	5	7	5	6	8	6
chr13:36207627|36342097	4	0	4	2	2	0	0	3	2	2	0	2	0	4	0	4	5	0
chr13:36232122|36246494	7	9	8	12	5	16	11	5	0	6	5	7	11	12	6	5	4	8
chr13:36232122|36342097	3	2	0	2	2	4	8	8	4	8	8	4	10	5	6	5	3	3
chr13:37888871|37899787	0	0	0	0	0	2	0	0	0	0	3	4	3	0	2	0	0	3
chr13:38954109|38955936	0	0	0	0	0	0	0	3	0	2	2	2	0	0	0	0	0	0
chr13:42055400|42055542	7	5	3	3	5	0	5	12	5	5	8	3	9	16	8	8	2	5
chr13:42055400|42123213	2	3	6	3	7	0	0	5	3	2	5	0	7	6	4	7	3	0
chr13:43094749|43096806	6	9	2	5	5	0	7	2	4	9	13	8	3	15	3	0	5	4
chr13:43406612|43436142	0	0	2	0	0	0	0	4	0	0	0	2	3	2	0	0	0	0
chr13:43412411|43425214	0	0	2	0	0	0	0	0	0	2	0	0	3	2	0	0	0	4
chr13:43412411|43436142	0	3	0	0	0	0	0	0	2	4	3	0	0	3	0	0	3	0
chr13:43419576|43425214	2	0	0	3	0	0	0	0	4	2	3	0	3	6	2	3	2	2
chr13:45681223|45956575	3	0	0	3	0	0	0	0	5	3	4	2	2	2	0	3	0	0
chr13:45697821|45795637	13	3	8	4	3	4	4	4	3	5	9	6	6	8	0	5	3	6
chr13:45697821|45852456	0	2	2	0	0	0	0	0	0	0	0	0	0	2	2	0	0	0
chr13:45697821|45956572	0	2	0	4	2	0	2	0	0	3	0	2	2	6	2	0	0	6
chr13:45697821|45956575	45	31	29	28	40	10	24	39	28	48	39	34	39	43	23	40	15	34
chr13:45723236|45956575	0	0	0	2	4	0	0	0	0	2	3	0	0	2	0	0	0	2
chr13:45735115|45956575	32	24	32	25	24	10	24	32	29	44	37	27	43	38	22	35	24	38
chr13:45743835|45956575	0	0	0	0	2	0	0	0	0	3	0	2	2	0	0	0	0	0
chr13:45795509|45852456	0	2	0	0	3	0	3	0	0	2	4	4	0	5	3	7	3	4
chr13:45795509|45956572	12	8	7	7	6	5	9	11	4	9	5	9	6	6	6	3	5	5
chr13:45795509|45956575	91	82	69	87	70	79	78	113	91	101	125	97	98	154	63	93	47	106
chr13:45852328|45956575	16	24	23	21	18	20	14	23	28	26	27	14	28	40	15	31	5	27
chr13:45918888|45956575	2	0	3	2	0	0	2	0	2	0	2	3	0	2	0	0	0	0
chr13:48590287|48606360	3	5	0	0	0	0	2	0	0	0	4	2	0	0	0	0	3	3
chr13:48932297|48934078	2	0	0	0	0	0	2	0	2	3	2	2	4	0	2	0	0	0
chr13:48945942|48949303	0	0	0	0	2	0	0	0	0	2	7	3	0	3	0	2	0	0
chr13:49095341|49102962	0	0	0	0	0	0	2	2	0	2	0	3	0	4	0	3	2	0
chr13:51461318|51482945	2	2	5	3	0	0	0	4	0	0	0	0	2	0	0	0	0	0
chr13:51472803|51482945	0	0	0	0	0	0	2	2	0	0	0	0	0	0	0	0	0	0
chr13:52887241|52898736	0	0	0	0	2	0	3	0	0	0	2	3	0	0	0	0	0	0
chr13:52887241|52919266	0	2	0	0	3	0	2	0	6	0	0	0	6	7	0	7	2	4
chr13:55034889|55060342	0	0	0	0	0	0	0	0	0	3	4	3	0	0	0	0	0	3
chr13:55034889|55069807	3	10	2	5	6	6	3	4	4	11	7	11	3	8	0	6	4	4
chr13:55040545|55060342	2	0	0	0	2	0	0	0	0	0	3	3	4	4	0	2	0	0
chr13:55040545|55069807	0	0	0	0	3	0	0	0	0	0	0	0	3	2	0	0	0	0
chr13:55050741|55060342	2	0	0	0	0	0	0	2	2	0	0	0	0	0	0	0	0	2
chr13:55050741|55069807	0	3	7	3	2	2	5	3	5	8	9	5	6	4	2	5	0	2
chr13:55055975|55069807	0	0	2	0	3	0	2	3	2	4	6	4	3	7	3	4	3	0
chr13:55233895|55248077	17	13	10	18	17	9	6	16	17	14	26	22	16	25	16	13	13	11
chr13:55245518|55248077	2	0	4	4	0	0	0	0	0	3	4	2	3	0	0	2	0	0
chr13:55277536|55277675	0	0	0	6	0	0	3	2	0	2	0	0	0	2	0	2	0	0
chr13:58191722|58199070	5	7	0	16	0	0	5	0	5	10	3	0	6	8	5	4	3	7
chr13:58859169|58861555	0	3	0	2	0	0	0	3	0	4	4	2	2	0	0	0	0	2
chr13:58859169|58878262	2	3	0	3	3	0	3	2	0	3	2	5	0	3	2	3	0	0
chr13:58871736|58878262	0	2	0	0	0	2	2	2	4	3	0	0	3	4	0	7	0	0
chr13:59037967|59060462	0	3	0	3	0	2	0	0	0	0	3	2	0	0	0	0	0	2
chr13:59454535|59546383	11	2	3	3	2	7	2	3	0	3	5	6	2	14	3	8	9	0
chr13:59460469|59462173	0	2	3	0	0	0	2	4	2	0	3	4	3	4	0	0	5	2
chr13:59460469|59477138	0	0	0	0	0	0	0	0	0	0	0	0	0	3	2	0	0	0
chr13:59460469|59544451	2	2	0	0	2	2	0	8	6	3	2	6	5	4	2	2	3	2
chr13:59473688|59544451	0	2	5	0	3	0	0	0	0	4	4	0	0	0	4	0	0	2
chr13:59495333|59504310	2	0	0	0	7	0	2	0	3	4	0	0	6	2	2	2	0	0
chr13:59495333|59508056	0	0	0	0	0	0	0	0	3	0	3	2	0	0	0	0	0	0
chr13:59495333|59514295	3	0	0	0	0	0	0	0	0	3	0	0	0	4	2	0	0	0
chr13:59495333|59544451	4	3	5	0	7	0	5	5	6	5	5	9	3	14	4	4	4	5
chr13:59504194|59544451	3	6	0	3	3	7	0	3	3	5	2	4	4	12	0	2	0	0
chr13:59507959|59544451	2	0	0	0	2	0	0	0	0	0	0	0	2	4	6	0	3	0
chr13:59512324|59544451	4	5	7	8	8	4	5	6	6	11	19	17	13	11	9	7	5	6
chr13:59525146|59544451	0	2	0	0	6	0	0	4	2	6	3	2	4	7	2	0	0	5
chr13:59598040|59601071	0	0	0	0	0	0	0	0	0	0	0	0	2	3	0	0	0	0
chr13:62705701|62746836	0	0	2	0	2	0	0	0	0	2	2	0	2	3	3	3	0	0
chr13:63015026|63017954	4	0	0	4	0	0	0	4	0	5	2	2	0	4	0	5	3	3
chr13:63033023|63068285	0	0	2	6	0	0	4	0	3	0	2	5	0	2	0	0	0	3
chr13:63033023|63094631	0	0	3	3	0	2	0	0	2	0	0	0	0	0	0	0	0	0
chr13:63061035|63068285	7	8	7	5	8	0	6	4	11	6	13	8	13	16	6	9	2	10
chr13:63068040|63094631	2	3	0	0	0	0	0	2	2	4	2	3	3	4	0	2	0	4
chr13:63156546|63199550	6	0	5	2	7	2	0	0	4	11	6	2	6	5	3	5	0	4
chr13:63156546|63210166	3	4	7	10	10	3	8	8	7	4	11	5	5	4	8	0	4	4
chr13:63170941|63191173	0	2	0	0	0	0	0	0	0	0	2	0	0	2	0	2	2	0
chr13:63170941|63199550	5	7	2	4	3	4	4	3	3	4	2	2	2	2	3	5	0	2
chr13:63170941|63210166	8	4	3	4	3	8	4	6	2	3	6	3	4	8	0	7	3	2
chr13:63190479|63199550	0	2	3	3	0	0	0	0	0	0	0	0	2	0	0	3	0	8
chr13:63190479|63210166	0	0	4	0	0	0	0	2	3	3	0	5	0	0	0	0	0	4
chr13:64209107|64225648	0	0	0	3	2	0	0	0	5	0	4	3	0	4	0	0	0	3
chr13:64243634|64247318	0	0	3	0	2	0	0	3	3	3	0	3	2	4	3	5	2	3
chr13:64243634|64248466	4	5	5	6	2	5	2	4	4	0	3	6	3	6	4	0	4	3
chr13:64243634|64248499	34	26	26	32	32	17	23	36	29	32	28	33	40	47	30	43	18	27
chr13:67254880|67260243	4	0	0	0	0	0	0	0	0	0	3	3	0	0	3	0	0	2
chr13:68887959|68982544	10	7	9	8	4	0	0	5	13	7	11	9	12	22	8	12	0	16
chr13:68981320|68982544	3	0	0	0	0	0	2	0	3	0	0	3	2	2	0	0	0	0
chr13:68982347|68982544	2	0	0	3	0	2	3	7	5	3	2	0	3	0	0	4	0	5
chr13:69512890|69515903	7	7	10	9	7	3	2	10	6	12	15	10	7	3	5	13	0	13
chr13:75892906|75917847	2	0	0	0	0	0	0	2	0	2	2	0	3	0	2	3	2	3
chr13:76756986|76806262	2	0	0	3	0	0	2	0	3	0	4	8	2	2	2	5	2	4
chr13:76756986|76827801	2	0	0	3	2	0	0	0	3	0	0	0	0	0	2	0	0	0
chr13:77066600|77126714	2	3	7	5	7	0	2	5	6	8	2	3	6	3	6	4	5	6
chr13:77083441|77092411	0	0	3	0	0	0	0	0	3	0	0	0	0	4	5	0	0	0
chr13:77192554|77193223	0	0	2	5	4	0	0	2	0	3	4	2	2	0	0	0	0	0
chr13:77316348|77334363	4	3	3	5	11	4	5	4	4	9	9	6	10	6	8	0	3	2
chr13:77323365|77334363	2	2	2	0	2	0	0	0	2	0	0	0	0	5	0	0	0	0
chr13:77902654|78006472	2	2	2	0	2	0	3	3	6	0	0	3	0	2	0	0	0	0
chr13:77951985|78006472	0	2	4	0	2	0	3	6	3	2	0	2	3	2	0	4	0	3
chr13:83625265|83635469	6	0	0	0	0	0	2	0	8	2	3	0	0	2	0	0	2	3
chr13:83872656|83884235	0	0	2	0	0	0	0	0	3	0	4	0	2	3	4	0	3	2
chr13:84251230|84260240	5	4	8	6	13	3	5	12	12	16	10	7	5	12	11	12	3	5
chr13:84272171|84294715	0	2	0	6	0	5	0	5	0	0	2	2	3	0	0	3	0	2
chr13:8672405|8701731	0	2	0	0	0	0	2	0	3	2	0	0	0	2	0	0	0	0
chr13:8672405|8713768	0	0	0	3	0	0	0	0	0	2	0	3	0	0	0	0	0	2
chr13:8819863|8837023	2	0	0	0	0	0	0	0	0	0	0	3	0	0	0	2	0	2
chr13:8819863|8861265	6	0	2	0	2	0	0	3	0	3	4	0	3	8	0	5	0	2
chr13:8835297|8837023	0	2	2	2	0	0	2	0	2	2	0	8	3	5	0	0	3	3
chr13:8842730|8861265	8	2	6	9	0	0	2	5	5	6	4	7	11	3	3	3	2	9
chr13:89177145|89184863	0	3	0	2	0	0	0	0	2	6	0	0	3	4	0	2	2	0
chr13:89940962|90001084	0	0	0	0	0	0	0	2	0	4	2	5	3	4	0	3	0	2
chr13:89991073|89992606	0	0	2	0	3	0	0	3	0	0	3	2	0	0	2	2	0	2
chr13:9122108|9164720	0	0	0	0	0	0	0	0	0	0	0	0	0	0	0	4	2	0
chr13:91492321|91564694	0	0	2	2	0	2	0	0	0	3	2	0	2	0	0	0	0	0
chr13:91524585|91539396	2	3	0	0	0	2	0	0	0	0	3	0	0	0	2	0	0	0
chr13:91524585|91564694	93	56	76	93	74	26	69	104	101	125	134	80	111	164	81	96	37	100
chr13:91524585|91564713	4	3	0	0	0	0	2	0	2	0	0	2	3	4	5	5	4	4
chr13:91524585|91604455	2	9	5	12	4	3	5	9	8	12	11	12	3	9	12	6	3	13
chr13:91524585|91642391	9	0	4	0	0	2	0	2	4	9	18	10	7	10	4	8	4	0
chr13:91919828|91988039	0	0	4	0	0	0	0	0	0	0	0	0	0	2	3	2	0	0
chr13:91968947|91988039	11	6	7	7	4	0	2	0	9	7	11	4	10	12	3	5	4	4
chr13:92235574|92256802	0	0	0	2	2	2	0	0	2	0	0	0	0	0	0	0	0	0
chr13:92249827|92265991	0	0	0	3	2	0	0	0	0	2	5	0	4	7	0	2	0	4
chr13:93341756|93349297	8	5	4	5	3	0	2	2	3	6	7	2	8	5	5	3	0	3
chr13:93341756|93356079	27	25	28	43	43	0	19	24	28	35	55	29	35	70	18	25	14	31
chr13:93386345|93393108	4	0	4	5	7	2	0	4	4	5	5	5	3	0	0	4	0	2
chr13:93790039|93794218	0	0	0	0	0	0	0	3	0	0	0	0	2	5	0	0	0	0
chr13:93790039|93807703	0	0	2	2	2	0	4	2	6	4	7	3	0	2	0	3	0	2
chr13:93862087|93880558	2	0	0	0	2	0	0	4	0	2	0	0	3	0	2	0	0	0
chr13:94224895|94233180	0	0	3	0	2	0	0	5	2	9	6	5	2	0	2	0	2	0
chr13:94471676|94472929	2	0	0	0	0	0	0	0	0	2	0	0	0	3	3	3	0	2
chr13:94493669|94542876	2	4	0	4	2	0	0	2	0	3	0	5	0	4	0	0	0	3
chr13:95008808|95015215	0	0	0	0	0	0	2	0	4	0	0	0	0	0	0	2	0	0
chr13:9560671|9571114	0	0	0	0	2	0	0	0	0	0	3	0	0	2	2	0	0	0
chr13:9560671|9576918	4	2	4	3	4	0	0	0	0	5	4	4	6	5	5	8	6	4
chr13:95746438|95837923	0	2	0	2	3	4	0	3	0	0	2	0	0	6	2	0	3	0
chr13:9621879|9624067	0	0	2	0	0	0	0	0	0	0	3	3	0	0	0	0	0	0
chr13:97091818|97094147	0	2	3	0	0	0	0	0	4	0	2	2	0	0	0	0	0	0
chr13:97091818|97097711	0	4	2	0	0	0	0	3	5	0	6	2	0	3	0	0	0	0
chr13:9710146|9735466	2	10	6	4	2	2	7	2	3	9	10	5	0	16	4	6	0	10
chr13:97141927|97150413	0	0	3	0	0	0	3	0	0	2	0	0	6	5	0	4	2	3
chr13:9720773|9735466	4	0	3	0	4	0	3	4	4	5	7	0	11	9	5	4	2	6
chr13:97929411|97936861	3	0	0	4	2	0	0	0	0	0	0	0	0	0	0	2	0	3
chr13:98029377|98053974	4	3	3	0	0	2	0	0	5	0	3	7	0	4	4	3	0	5
chr13:98043800|98053974	0	0	0	0	0	0	0	0	0	0	0	0	0	2	0	0	2	3
chr13:98074999|98077320	5	4	6	5	4	7	3	2	5	7	4	8	2	2	2	4	3	2
chr13:98266151|98272852	5	7	4	13	5	0	5	3	8	7	11	5	15	21	4	7	8	8
chr13:98867046|98884664	4	0	3	3	0	0	3	6	4	6	5	0	0	7	0	2	0	4
chr14:103174766|103177330	0	0	0	0	0	0	2	0	2	2	0	0	0	0	0	0	0	3
chr14:103247747|103282802	4	0	3	0	0	0	0	0	0	0	0	0	0	0	0	0	0	2
chr14:103260196|103291362	0	0	3	0	0	0	0	0	0	0	0	0	2	2	4	2	0	2
chr14:103275789|103291362	9	5	16	15	11	3	10	18	16	13	13	10	11	21	6	17	5	9
chr14:103282598|103291362	0	5	4	8	7	2	5	10	5	5	8	7	6	7	5	4	2	2
chr14:105287617|105294892	0	0	0	0	0	0	0	0	0	2	2	0	0	0	0	2	0	0
chr14:105287617|105304836	0	0	0	0	0	0	0	0	0	2	0	2	0	0	0	0	0	0
chr14:115369532|115370226	0	0	0	0	0	0	2	0	0	0	0	2	2	3	0	0	0	0
chr14:119044500|119077751	0	0	0	3	0	0	0	0	0	0	2	0	0	2	2	0	0	2
chr14:119049181|119059140	0	4	0	0	0	0	0	3	2	0	0	0	0	0	0	5	0	0
chr14:11952716|11962722	2	0	2	0	0	0	0	0	0	0	0	8	2	0	0	0	0	2
chr14:120324794|120325412	3	6	4	4	2	0	4	8	6	10	10	4	5	8	0	2	7	5
chr14:121101989|121102182	0	0	0	0	0	0	0	0	0	0	0	0	2	2	0	0	0	0
chr14:121592394|121597753	0	0	0	2	0	0	2	2	0	0	0	2	6	2	0	0	0	0
chr14:121592394|121597756	0	0	0	2	0	0	4	2	0	2	0	4	3	2	0	2	0	2
chr14:121594336|121597750	0	0	0	0	0	3	2	0	2	0	0	0	0	0	0	0	0	0
chr14:121905123|121908320	4	4	3	3	0	0	0	5	8	4	5	0	3	5	0	2	0	3
chr14:122650252|122668671	0	2	0	2	0	4	0	0	3	0	0	0	2	0	0	0	0	0
chr14:122701055|122738004	0	0	0	6	0	0	0	0	0	6	3	2	0	4	0	5	2	0
chr14:123369938|123371614	0	0	0	2	2	0	3	0	0	2	4	0	4	2	0	2	0	3
chr14:123460237|123515773	0	0	0	0	0	0	0	0	0	2	0	0	0	2	2	0	0	0
chr14:123571940|123599989	0	3	0	2	3	3	0	6	3	8	5	3	6	3	5	2	0	6
chr14:123592682|123599989	8	8	5	8	5	0	6	5	3	10	13	16	9	17	6	11	5	10
chr14:123979194|123983967	0	2	0	0	0	0	0	0	4	0	3	0	3	0	2	0	0	0
chr14:12411554|12440915	3	3	10	0	0	0	0	0	2	10	5	4	2	10	5	3	3	5
chr14:12411554|12454319	0	0	0	3	3	0	0	0	3	8	0	2	3	2	3	0	0	6
chr14:12411554|12457829	0	0	0	3	4	0	0	0	3	0	8	2	0	2	0	3	0	0
chr14:12418005|12440915	5	3	4	0	5	2	3	8	5	9	12	5	6	15	2	8	4	6
chr14:12418005|12454319	4	6	7	4	0	0	0	2	3	4	2	5	4	5	5	9	0	4
chr14:12418005|12457829	13	9	11	9	9	0	0	8	7	13	16	14	8	10	13	11	6	11
chr14:12439871|12454319	0	0	3	3	2	0	5	2	0	0	2	3	3	3	0	3	0	5
chr14:12439871|12457829	10	4	3	6	4	0	2	5	2	8	7	8	7	11	6	9	2	5
chr14:12505784|12536387	0	2	0	0	5	0	0	2	2	2	0	0	0	4	0	0	0	0
chr14:12597370|12616146	0	0	0	0	2	0	0	0	0	0	0	3	0	0	0	3	0	3
chr14:12705512|12715395	2	0	0	0	0	2	3	4	0	0	3	0	3	3	0	0	3	0
chr14:13951206|13954656	2	0	0	0	3	3	0	0	0	2	0	0	0	0	0	2	0	0
chr14:14013073|14013655	0	0	0	2	0	0	2	0	0	2	4	3	0	2	0	0	4	0
chr14:14013073|14103507	3	0	0	0	3	3	0	0	2	0	2	0	0	4	2	0	0	3
chr14:14052919|14103507	3	0	2	0	0	0	0	2	0	4	4	2	2	0	0	4	0	0
chr14:14101602|14103507	11	12	5	11	5	0	4	11	8	9	7	10	11	17	11	6	3	7
chr14:16508934|16548562	0	0	0	0	3	0	0	0	0	3	2	0	0	2	0	0	0	0
chr14:16818690|16819151	2	5	0	0	2	0	3	0	6	2	7	5	2	4	5	2	2	4
chr14:17826894|17963321	2	2	2	2	5	0	4	5	0	0	6	4	2	6	0	4	0	7
chr14:17925596|17963321	3	0	0	7	6	0	3	3	4	11	4	11	7	13	5	7	5	7
chr14:17963061|17963321	6	15	5	8	4	0	4	9	8	13	10	5	8	11	10	6	4	4
chr14:18002528|18011270	3	0	2	0	0	8	0	4	0	3	0	0	4	0	0	0	0	0
chr14:18008569|18011270	2	0	4	0	0	0	0	0	0	3	2	0	0	0	0	0	0	0
chr14:18574176|18630431	0	0	2	0	0	0	0	0	0	0	0	0	2	3	0	0	0	0
chr14:18586851|18630431	0	0	0	0	0	0	2	0	0	0	2	0	0	2	2	0	0	0
chr14:20356355|20367952	2	2	0	0	0	0	0	0	0	0	0	2	0	0	0	2	0	0
chr14:21516626|21517498	76	80	72	69	62	31	57	83	73	112	105	96	96	122	57	93	41	114
chr14:21516626|21530365	8	4	0	2	5	0	3	3	5	4	8	4	6	3	5	8	4	4
chr14:21618891|21637640	7	11	4	7	5	5	3	3	9	9	13	12	9	10	7	16	3	8
chr14:21626719|21637640	11	3	0	2	0	0	0	5	0	0	3	4	3	2	4	4	0	5
chr14:21626719|21664748	2	5	6	4	5	0	0	2	3	3	6	3	5	2	4	4	0	6
chr14:21774963|21783796	3	0	3	2	0	2	3	6	10	5	6	2	3	4	6	2	0	4
chr14:21837744|21838618	2	0	0	0	0	0	0	2	0	0	2	0	0	2	3	0	0	2
chr14:23363801|23386353	10	0	5	5	6	5	3	4	0	9	8	6	9	4	3	5	5	9
chr14:23435950|23463210	0	3	0	0	0	0	0	0	0	0	0	0	0	0	0	2	2	0
chr14:23441993|23463210	0	0	0	0	0	0	0	0	0	0	0	0	0	0	0	3	0	2
chr14:23526725|23591681	2	4	2	3	3	0	0	0	0	2	2	4	0	3	0	0	0	0
chr14:24190318|24192954	3	0	3	5	4	0	0	4	0	2	4	0	3	3	3	4	2	0
chr14:25406150|25406932	0	2	2	0	6	0	2	3	4	3	0	2	6	3	2	2	0	3
chr14:25502655|25581673	3	2	4	0	3	2	0	5	3	4	2	5	4	4	5	2	4	5
chr14:26422421|26428316	0	0	0	0	2	0	3	2	3	2	2	0	2	0	0	2	0	0
chr14:26438679|26465663	2	6	5	2	3	0	0	3	0	0	5	0	2	0	0	0	0	2
chr14:26453538|26465663	0	0	2	0	0	0	0	0	0	2	0	2	0	0	2	0	0	0
chr14:26453538|26470400	0	0	0	0	0	0	0	0	2	2	2	2	0	5	0	0	0	0
chr14:26942648|26945601	0	0	0	0	0	0	0	0	0	2	0	0	0	0	0	0	2	3
chr14:26958453|26959466	0	0	0	3	0	0	0	0	0	0	2	0	5	3	2	0	2	0
chr14:27438599|27442620	13	5	8	12	7	0	7	11	17	11	8	4	8	11	2	6	0	10
chr14:27438599|27450049	0	0	0	0	0	0	0	0	0	0	7	7	3	2	2	0	0	0
chr14:27438599|27466311	2	0	4	0	3	0	0	0	0	4	3	0	3	3	0	2	3	0
chr14:27438599|27467565	4	0	2	4	3	0	5	0	3	2	0	4	0	4	0	2	0	6
chr14:27876587|27912980	2	0	2	0	0	0	0	0	4	2	0	0	0	3	0	2	0	2
chr14:28040343|28141381	6	7	7	5	3	3	4	9	5	12	9	9	10	7	8	5	4	7
chr14:28040343|28271725	2	0	0	0	0	0	0	2	2	3	0	0	2	0	0	0	0	0
chr14:28040343|28317314	35	26	25	36	29	9	25	41	32	40	46	47	43	46	18	38	22	27
chr14:28040343|28384043	0	0	0	0	0	0	0	0	0	0	0	0	0	0	0	0	2	3
chr14:28080132|28141381	5	0	10	2	4	2	6	2	2	8	9	4	5	6	2	3	4	4
chr14:28302876|28317314	3	6	8	7	10	0	7	8	4	13	11	6	10	15	3	12	0	13
chr14:28317249|28384043	4	6	4	0	2	2	3	7	6	11	6	4	6	7	0	2	4	3
chr14:28943557|28982373	0	0	0	0	0	2	0	2	0	2	0	0	3	0	2	0	0	2
chr14:29055887|29062540	5	3	4	6	9	7	4	6	7	18	15	11	14	9	5	6	4	14
chr14:29097784|29105025	0	0	0	4	0	0	0	0	0	5	2	0	2	3	0	5	0	4
chr14:29293065|29351943	2	0	0	0	5	0	2	0	0	3	3	0	0	0	0	0	0	0
chr14:30140816|30142717	3	2	0	2	0	0	2	0	0	5	3	3	0	4	0	0	2	0
chr14:30178545|30350949	0	0	0	0	0	0	0	0	3	0	2	2	3	4	0	0	0	3
chr14:30482193|30484586	0	0	0	0	0	0	3	0	7	0	3	0	0	0	0	2	0	2
chr14:30738539|30777992	0	0	4	0	0	0	2	2	0	0	0	0	0	0	0	3	4	0
chr14:30765963|30777992	2	2	0	0	3	0	0	2	0	0	2	5	6	4	3	0	0	0
chr14:31030844|31036059	2	0	0	0	0	0	2	0	2	2	4	2	0	6	4	4	0	3
chr14:31061469|31074982	4	0	0	3	0	0	3	2	4	5	6	0	2	3	0	6	0	2
chr14:31061469|31089622	5	2	2	2	2	0	2	3	9	2	4	2	2	5	2	3	2	5
chr14:31482791|31492456	21	16	15	17	16	0	8	8	19	27	33	18	24	34	15	20	10	17
chr14:32258078|32262831	0	2	3	0	0	0	0	0	0	0	2	0	0	0	0	2	0	0
chr14:33402624|33411024	0	3	0	3	4	0	2	0	0	2	0	0	0	0	0	3	0	0
chr14:34237416|34249371	0	0	0	0	2	0	2	0	3	0	2	0	0	0	0	0	0	0
chr14:34259625|34268952	2	0	0	5	2	0	0	0	3	2	0	0	3	3	2	0	0	2
chr14:34691682|34695105	9	5	4	5	8	2	3	3	9	4	7	4	9	10	7	5	6	0
chr14:34730549|34731609	0	0	0	0	0	0	0	4	3	0	0	0	0	0	0	0	0	0
chr14:35309232|35323434	3	3	2	3	0	0	3	2	3	2	6	4	3	3	0	4	3	4
chr14:35321641|35323434	2	4	0	0	0	0	2	0	4	3	2	2	2	3	3	0	0	0
chr14:36918434|36926929	0	0	0	0	0	0	2	0	0	0	0	0	0	2	3	0	0	3
chr14:36918434|36941264	0	0	0	3	2	0	3	0	0	0	3	0	8	2	0	2	3	0
chr14:36926839|36941264	2	6	5	7	3	0	6	6	3	3	6	2	6	4	2	6	2	8
chr14:36938584|36941264	0	0	2	2	0	0	2	3	4	0	7	2	4	4	3	0	3	2
chr14:38376334|38407216	0	0	0	2	2	0	0	0	0	0	0	0	0	0	0	0	0	0
chr14:38397230|38407216	0	2	5	4	4	0	0	0	0	0	0	0	2	2	0	2	0	3
chr14:40815744|40820835	0	0	0	0	0	0	0	0	0	0	0	0	0	2	3	0	2	0
chr14:40840225|40874239	0	0	2	0	0	0	0	3	7	4	0	2	0	2	4	0	0	0
chr14:45200638|45213524	2	0	0	2	3	0	0	0	2	0	0	0	0	0	0	0	0	0
chr14:45244155|45246516	2	0	2	3	6	0	4	3	0	0	4	4	3	4	3	5	0	4
chr14:45334653|45343727	0	0	2	2	4	0	0	0	0	0	0	0	2	0	2	2	0	0
chr14:45601565|45629753	2	2	0	4	0	0	0	4	3	2	0	0	0	0	0	0	0	0
chr14:45601565|45642696	0	0	0	0	0	0	0	0	0	0	0	0	2	3	0	3	0	0
chr14:45616530|45629753	8	2	6	4	2	0	3	6	6	6	4	5	8	8	4	5	0	5
chr14:47016277|47016795	5	4	3	4	6	0	6	2	5	2	5	5	4	4	2	5	3	3
chr14:47708802|47712508	2	0	0	3	0	0	0	0	4	3	0	3	7	8	3	6	3	0
chr14:48168197|48179276	0	0	0	0	0	0	0	0	0	0	2	2	0	0	0	0	0	0
chr14:48483250|48486910	0	0	0	2	0	0	0	2	0	2	4	0	0	0	3	0	0	0
chr14:49033271|49052392	3	2	0	5	0	0	0	0	0	2	0	0	2	5	2	3	0	2
chr14:54662168|54667161	3	3	4	4	0	10	2	5	8	3	0	0	2	6	5	0	0	2
chr14:54662168|54679352	0	0	0	0	0	0	0	0	0	2	3	0	0	0	0	0	0	0
chr14:54758439|54759745	9	6	13	10	9	8	7	18	12	20	17	13	11	21	14	17	0	13
chr14:54897121|54897272	0	0	0	0	0	0	0	0	3	0	3	0	0	0	2	2	0	3
chr14:55502225|55503031	2	0	2	0	0	0	0	0	0	0	0	0	0	0	0	0	3	0
chr14:56748835|56772006	9	4	6	12	8	0	0	17	11	6	17	6	21	11	0	7	9	4
chr14:56758630|56772006	0	0	0	0	0	0	2	2	0	0	0	0	0	0	0	0	0	0
chr14:57846921|57865641	3	0	0	0	0	0	0	0	0	4	0	2	2	2	5	0	0	3
chr14:57846921|57878459	0	2	0	0	0	0	0	5	2	4	0	0	0	3	3	0	0	0
chr14:57856610|57865641	0	4	5	0	0	0	2	0	0	2	6	2	4	8	0	0	0	0
chr14:57856610|57878459	7	3	11	9	4	0	4	10	9	12	5	7	16	8	7	9	2	4
chr14:57865521|57878459	2	2	4	5	2	0	0	4	2	2	0	0	4	8	2	0	5	0
chr14:59226308|59235420	0	0	0	0	0	0	0	0	0	0	2	2	0	0	0	2	0	0
chr14:59506265|59539205	0	2	0	0	0	0	0	0	0	0	0	0	3	2	0	3	0	2
chr14:59771639|59802318	2	2	0	2	2	0	0	0	0	0	0	4	0	5	3	2	0	0
chr14:60239481|60247466	4	0	2	0	0	0	0	0	0	0	0	0	0	2	0	0	0	0
chr14:60843208|60875307	8	8	11	13	11	6	11	13	9	14	13	10	9	19	11	13	4	9
chr14:62925130|62934402	0	0	0	0	0	0	0	0	3	3	0	3	0	0	0	0	0	0
chr14:63864216|63878188	2	4	3	4	0	9	4	2	3	7	4	5	5	3	4	4	2	3
chr14:63864216|63892833	2	3	4	7	3	0	2	3	7	5	4	4	6	6	3	4	8	3
chr14:64210428|64285183	0	0	0	2	0	3	0	3	0	0	2	0	0	2	0	3	0	0
chr14:64210428|64313755	7	4	6	4	0	0	0	4	5	5	3	2	2	2	5	3	0	10
chr14:64233829|64313755	3	0	5	3	5	0	3	6	4	5	6	8	8	5	3	4	4	3
chr14:64589841|64590363	0	0	0	2	0	0	0	5	3	0	0	0	0	2	0	0	0	0
chr14:64825601|64828668	8	3	4	8	2	4	4	5	9	9	3	8	12	8	7	3	4	3
chr14:64851885|64887660	0	3	4	0	0	0	5	0	0	2	3	4	0	0	0	4	2	2
chr14:64851885|64903318	0	4	0	0	0	0	0	4	2	0	6	2	2	0	3	0	0	5
chr14:64887575|64903318	0	0	0	2	0	0	0	0	0	2	2	2	0	0	2	0	0	4
chr14:64896650|64903318	0	2	0	2	0	0	4	2	0	0	0	6	0	2	0	5	0	0
chr14:65066683|65080475	3	0	0	0	5	0	0	5	0	2	3	2	0	5	0	3	2	4
chr14:65075584|65080475	2	4	3	7	3	7	2	5	4	3	3	0	4	7	2	2	0	7
chr14:65209692|65212223	5	0	0	3	2	0	0	0	0	2	4	4	0	3	0	4	0	0
chr14:65234914|65239914	2	0	0	0	4	0	0	0	0	0	0	2	0	0	0	2	0	2
chr14:65293784|65299415	12	10	3	6	3	2	3	3	6	8	7	8	10	17	4	5	6	13
chr14:65293784|65303202	0	0	4	0	6	0	4	2	2	4	2	2	6	0	2	6	5	0
chr14:65547134|65565473	0	0	0	0	0	0	3	3	0	0	0	0	0	0	0	0	0	2
chr14:66187443|66190234	3	4	0	3	2	3	3	6	5	6	6	4	3	9	0	4	2	2
chr14:66824345|66829982	0	2	2	0	3	0	0	0	0	2	4	2	0	0	0	0	0	0
chr14:66824345|66834376	2	2	0	0	5	8	2	4	3	4	3	0	2	6	0	3	0	0
chr14:70141611|70142531	0	3	0	3	4	3	0	0	0	0	2	0	3	4	4	5	3	2
chr14:70235140|70256471	0	0	0	0	0	2	2	0	0	5	0	2	0	4	2	0	5	0
chr14:70235140|70267506	2	5	3	6	0	0	0	0	0	5	5	0	0	7	3	3	0	5
chr14:70256360|70267506	2	4	0	0	0	0	0	2	0	3	0	0	2	3	3	5	4	0
chr14:70678079|70682850	3	0	0	0	0	0	0	3	0	5	3	0	3	4	0	3	0	4
chr14:70895772|70926072	3	3	3	4	3	0	0	10	0	3	2	0	0	7	0	3	0	2
chr14:70901489|70926072	2	3	2	2	0	0	0	4	2	0	5	2	0	4	0	2	0	0
chr14:72563484|72584844	0	0	0	0	2	0	0	2	0	2	3	2	0	2	0	0	0	3
chr14:72652016|72683771	0	0	0	6	2	0	2	5	0	8	8	3	4	11	0	8	2	11
chr14:73262529|73269198	2	0	0	0	0	0	0	0	0	0	5	9	6	2	0	2	0	0
chr14:73262529|73273746	2	2	0	0	0	0	0	0	0	0	2	0	0	0	0	0	0	0
chr14:73262529|73295030	0	0	0	0	3	0	0	0	0	0	0	2	0	2	4	0	0	0
chr14:73364542|73368427	0	0	0	0	2	2	0	0	0	0	0	0	0	0	0	0	0	0
chr14:74775581|74786390	5	5	4	6	4	2	3	11	5	0	6	6	4	6	4	5	0	3
chr14:75291569|75344249	0	0	0	0	0	0	0	2	2	0	0	0	0	0	0	0	0	0
chr14:77578964|77592992	2	3	0	0	0	0	0	0	2	0	3	0	0	0	0	0	0	5
chr14:77611287|77668793	0	0	0	0	2	2	0	0	0	0	3	0	0	0	0	2	0	3
chr14:78925262|78937209	2	2	2	0	0	0	2	0	0	0	0	0	2	3	3	2	0	3
chr14:78925262|78949577	0	0	0	2	0	0	3	0	0	2	4	2	0	0	2	0	0	3
chr14:78933666|79026077	0	2	0	3	2	0	0	0	0	0	4	0	0	0	0	0	0	0
chr14:79009164|79026077	0	5	0	2	3	2	0	0	2	2	9	0	5	4	2	0	2	8
chr14:84477323|84477687	2	2	6	0	9	0	0	2	2	2	3	3	2	6	0	0	2	2
chr14:84477323|84533695	0	3	0	2	0	0	0	0	0	3	0	0	2	0	5	0	0	0
chr14:84532875|84533695	3	2	0	3	0	0	0	0	2	0	2	0	0	8	2	3	0	2
chr14:87457034|87511770	2	4	0	0	0	0	3	0	2	0	0	2	2	3	3	0	2	3
chr14:87472076|87487287	7	0	3	0	3	0	3	0	0	3	5	5	2	0	4	3	0	5
chr14:87472076|87511770	3	3	0	0	2	0	0	0	0	0	4	5	4	4	0	3	3	3
chr14:87474699|87506606	0	0	0	2	0	0	0	0	0	0	0	0	2	2	0	0	0	2
chr14:99133236|99150741	2	2	3	5	0	0	6	6	3	0	3	5	0	9	0	4	0	4
chr14:99186481|99211070	0	0	2	0	0	0	0	5	0	5	0	5	3	7	0	0	0	2
chr14:99987431|100023168	0	0	0	3	3	0	0	0	3	2	3	0	0	0	0	0	0	3
chr15:100115845|100142147	2	2	0	2	0	0	2	3	0	0	0	0	0	3	0	0	2	0
chr15:100936271|100936600	0	5	3	0	4	0	0	2	3	2	0	2	3	2	0	5	0	0
chr15:101002034|101011190	4	4	6	11	5	13	3	10	6	8	9	9	3	9	3	4	3	10
chr15:101198784|101204577	0	4	0	0	0	0	0	0	0	0	0	3	0	0	0	3	2	0
chr15:12136396|12171854	0	3	2	2	2	0	0	0	0	0	0	0	0	2	0	0	0	2
chr15:12136396|12184166	0	3	0	6	3	2	0	4	6	0	9	2	7	0	2	0	0	5
chr15:12230274|12233926	11	6	10	11	10	0	11	6	12	4	14	15	9	11	8	9	7	19
chr15:12230274|12238019	4	0	0	0	2	0	3	6	0	4	0	2	2	3	2	3	2	3
chr15:12339628|12343151	0	0	0	2	0	4	0	3	0	0	0	0	0	4	0	3	0	0
chr15:12592081|12592910	0	2	3	0	0	0	0	0	0	2	3	5	0	0	2	0	0	0
chr15:12889619|12890547	0	0	0	0	3	0	0	0	2	0	2	0	2	0	2	0	0	0
chr15:12889619|12905701	0	0	2	0	0	0	0	0	0	0	0	0	2	3	0	0	0	0
chr15:12901103|12907394	0	0	0	0	0	0	0	3	2	2	0	0	0	0	0	0	0	0
chr15:12912511|12915444	0	0	0	0	0	0	0	0	0	0	0	0	2	2	0	0	0	0
chr15:16823159|16832278	3	3	5	3	4	0	0	7	4	6	9	2	6	8	0	7	5	4
chr15:18963985|18966909	13	6	2	3	7	0	7	7	7	5	11	10	4	13	5	3	2	10
chr15:20833297|20836029	2	3	0	0	0	0	0	0	2	3	0	0	3	4	0	0	0	0
chr15:20833297|20840805	5	2	2	6	8	0	0	3	4	5	0	0	6	4	6	2	6	3
chr15:23173451|23173929	0	0	0	2	0	2	4	0	0	0	0	0	0	0	0	0	0	0
chr15:25964224|25972136	0	3	6	3	2	0	2	0	0	0	3	0	0	0	0	0	0	0
chr15:27897834|27905331	0	0	0	2	0	3	0	0	0	0	0	3	0	2	0	2	0	0
chr15:30332010|30332146	0	0	0	0	5	0	0	0	2	2	8	0	3	2	0	6	0	4
chr15:30619222|30619939	0	0	0	0	0	0	0	2	3	0	6	0	3	0	0	2	0	2
chr15:30619222|30647324	6	5	10	8	2	0	4	7	2	7	4	0	7	12	7	8	6	4
chr15:30619222|30669606	10	6	7	13	15	2	6	13	5	10	13	12	14	24	10	14	15	17
chr15:30619222|30683470	3	0	2	5	0	0	5	0	4	4	4	0	2	2	5	0	0	4
chr15:30634644|30647324	3	2	0	0	2	0	0	3	3	0	3	3	2	7	3	2	0	4
chr15:30634644|30669606	3	4	14	6	4	0	7	10	10	6	8	12	9	15	7	8	2	8
chr15:30634644|30683470	5	0	4	2	4	0	0	2	0	0	3	2	5	5	2	0	0	5
chr15:30905660|30922005	7	5	4	3	2	3	2	3	5	5	3	5	8	2	0	3	4	0
chr15:34114024|34123766	2	0	0	2	2	0	0	4	0	0	0	0	2	2	0	0	0	0
chr15:34945006|35115645	3	0	3	0	2	0	0	0	2	0	0	0	0	0	0	2	0	0
chr15:34999831|35008298	0	0	0	0	0	0	0	0	0	2	2	0	0	4	0	0	0	0
chr15:34999831|35115645	0	3	6	0	3	0	2	4	4	2	5	0	0	3	4	6	3	2
chr15:35072430|35115645	25	11	11	21	13	11	16	18	18	25	20	22	21	38	7	15	11	21
chr15:35099434|35115645	3	3	4	3	0	0	6	6	0	2	0	2	0	7	2	7	0	2
chr15:35417511|35430284	0	0	0	0	0	0	0	0	2	5	3	0	0	2	0	0	3	0
chr15:35422308|35472064	0	0	2	0	0	0	0	0	0	0	2	0	2	3	0	0	0	0
chr15:35445570|35472064	0	3	0	0	0	0	0	0	0	0	0	2	0	4	0	5	4	0
chr15:35533296|35534360	2	0	2	2	0	0	3	3	0	3	2	2	0	3	2	0	0	0
chr15:35533296|35576526	0	2	0	2	3	0	3	0	0	0	0	0	0	0	0	0	0	0
chr15:35645973|35674952	0	0	2	3	2	0	0	0	0	2	0	0	0	0	0	5	0	2
chr15:37563391|37780227	3	4	0	2	4	0	5	4	0	7	0	0	6	4	0	3	4	8
chr15:38497361|38498735	2	0	0	0	0	0	0	0	0	0	0	0	3	2	5	0	0	0
chr15:39237914|39345620	0	0	0	0	0	0	0	0	0	2	0	2	2	0	0	0	0	2
chr15:39274976|39292312	0	0	0	0	0	0	0	0	0	0	0	0	3	2	0	0	0	0
chr15:39274976|39345620	4	0	0	0	0	0	0	0	0	0	3	0	0	0	0	3	0	2
chr15:39345310|39345620	2	3	0	2	4	0	0	2	0	8	3	3	0	2	4	0	0	2
chr15:39436997|39437922	0	0	0	0	0	0	0	0	2	0	2	4	0	0	0	0	0	0
chr15:39436997|39478710	0	0	0	0	0	0	0	3	0	0	0	0	2	2	0	3	0	0
chr15:39442157|39462610	0	2	2	0	0	0	2	0	0	0	0	0	0	0	0	0	0	0
chr15:39452040|39478710	4	4	0	3	2	0	0	4	5	2	7	3	6	2	2	2	0	3
chr15:39452040|39517871	0	0	0	0	0	0	2	0	2	0	2	0	2	0	0	3	0	5
chr15:39452224|39478710	4	4	5	5	10	4	6	17	12	9	13	9	2	19	0	13	0	10
chr15:39452224|39517871	0	0	0	0	2	0	0	0	0	0	0	3	4	7	2	4	0	4
chr15:39452224|39585762	3	2	0	0	0	0	0	0	0	3	4	0	0	0	2	0	2	0
chr15:39452224|39616510	0	0	0	0	0	0	0	0	0	0	0	0	0	0	0	2	2	0
chr15:39506966|39517871	4	5	0	5	3	0	0	0	0	2	6	4	7	3	0	4	2	4
chr15:39506966|39616510	0	0	0	0	2	0	0	0	0	0	0	0	2	2	0	0	0	0
chr15:39534838|39616510	0	0	0	0	0	0	0	0	0	0	4	2	0	0	0	0	0	0
chr15:39555065|39616510	3	0	3	2	0	0	3	3	0	0	2	5	5	4	0	3	0	2
chr15:39555068|39616510	0	0	0	0	0	0	0	0	0	0	3	0	3	2	0	2	0	0
chr15:39566943|39616510	30	27	33	42	34	5	33	29	19	41	55	53	44	58	32	46	27	41
chr15:39585590|39616510	18	16	12	18	16	0	6	12	12	17	27	24	21	26	17	16	4	24
chr15:39585706|39616510	0	7	3	0	2	4	0	0	2	2	3	0	0	2	0	0	0	0
chr15:4035260|4037181	0	0	0	0	0	0	0	0	0	0	0	0	0	0	0	2	3	0
chr15:4035260|4059996	0	4	0	3	0	0	0	0	0	0	3	0	2	0	2	3	0	0
chr15:4047465|4057775	2	3	0	0	2	0	0	0	0	2	3	0	7	0	0	0	3	0
chr15:4047465|4059996	18	14	10	11	12	19	18	12	16	21	25	16	22	18	11	11	8	7
chr15:40752896|40774146	2	0	0	0	0	0	0	0	0	0	0	0	0	2	0	2	4	0
chr15:41535570|41535727	2	0	0	3	0	0	0	0	2	2	0	3	3	4	3	2	0	2
chr15:41535570|41653661	4	2	3	5	3	0	0	7	6	2	4	3	4	8	3	3	0	0
chr15:41797474|41826052	12	20	13	18	12	10	7	27	11	13	17	12	20	18	14	13	10	16
chr15:41800471|41826052	4	2	2	0	3	0	0	2	0	0	0	0	0	0	0	0	0	2
chr15:43492170|43513849	3	9	3	2	2	0	3	0	0	2	2	0	3	3	6	6	0	4
chr15:44376615|44405992	0	0	0	0	0	0	0	0	0	0	0	0	3	2	0	0	0	0
chr15:44388469|44420873	0	0	0	7	5	0	6	2	2	5	5	3	2	5	3	7	2	3
chr15:44396511|44420873	0	0	0	4	2	0	3	2	5	0	0	0	0	7	2	0	2	2
chr15:44718788|44729202	0	0	0	0	0	0	0	0	0	0	0	0	0	0	0	2	0	2
chr15:45014654|45022934	0	0	0	0	0	0	0	0	0	2	5	0	2	2	0	0	0	0
chr15:47820352|47849820	9	3	3	9	5	0	6	6	12	11	5	12	15	4	3	9	0	4
chr15:48287485|48314110	3	0	0	2	2	2	0	0	3	4	6	0	3	0	2	2	0	3
chr15:5160603|5170016	0	5	0	5	0	0	0	0	0	3	0	3	0	5	3	0	0	0
chr15:53088055|53107571	6	0	4	2	6	3	3	0	2	7	3	2	6	0	3	2	3	3
chr15:5322244|5323612	4	3	4	4	4	0	3	8	0	7	14	6	8	9	6	3	0	9
chr15:5322244|5333050	11	6	2	7	4	0	3	7	2	8	12	6	8	12	8	4	0	9
chr15:54897681|54919698	0	2	0	0	3	0	0	0	2	0	0	0	2	2	0	0	0	0
chr15:55208731|55218273	0	2	3	0	0	0	3	0	2	2	4	3	0	0	0	2	0	3
chr15:58052224|58055082	0	0	0	0	0	0	0	0	0	2	0	2	0	0	0	0	3	0
chr15:58052224|58069429	2	2	0	5	0	3	3	4	3	4	5	5	2	2	0	3	3	4
chr15:58968839|58972560	3	0	0	2	2	0	0	3	0	2	0	0	2	0	0	0	0	2
chr15:62054794|62107465	2	0	0	0	2	0	0	0	0	0	0	3	2	2	0	0	0	0
chr15:62102345|62107465	3	0	3	0	0	0	2	0	3	2	0	3	0	8	2	4	0	0
chr15:62107148|62107465	25	22	19	30	17	19	15	32	35	36	32	37	20	36	28	30	20	33
chr15:62242174|62242561	0	0	0	0	0	0	0	0	0	2	0	2	0	0	0	0	2	0
chr15:64137954|64149675	2	0	0	0	2	0	0	0	0	0	0	0	2	3	0	0	0	0
chr15:65829727|65837572	2	0	0	0	0	0	0	0	2	0	0	2	0	2	2	0	0	0
chr15:66025207|66028664	0	0	0	0	0	0	0	0	0	0	2	2	0	0	0	0	0	0
chr15:66030519|66031470	0	6	3	3	0	0	3	0	0	5	3	0	2	0	0	0	2	3
chr15:68101471|68146591	0	0	0	3	0	0	0	2	2	4	0	0	3	4	0	4	0	0
chr15:68101471|68170223	2	0	2	4	3	0	0	2	0	0	2	2	5	4	0	2	0	3
chr15:68165753|68170223	0	4	5	2	2	0	0	5	6	2	8	3	7	7	7	2	0	0
chr15:68995052|69017474	2	0	0	3	2	0	0	2	0	0	0	0	0	0	3	0	0	0
chr15:68995084|69013474	0	4	3	0	0	0	0	0	5	0	0	0	0	0	0	7	0	0
chr15:69013358|69029910	0	7	5	9	4	3	2	5	4	3	5	0	2	7	7	11	2	4
chr15:69013358|69049461	3	8	0	9	5	2	3	2	8	9	11	9	10	13	3	5	3	5
chr15:71519939|71533038	2	2	0	0	0	0	0	2	0	0	0	0	0	0	2	2	0	0
chr15:72685283|72757358	0	0	0	0	0	0	2	2	0	2	4	0	0	6	0	0	0	0
chr15:72736776|72757358	0	4	0	0	3	0	0	4	0	0	2	4	0	0	0	0	0	0
chr15:72999972|73031643	5	0	0	0	0	0	2	0	4	4	0	3	0	3	0	0	0	0
chr15:73012806|73031643	0	0	0	0	0	0	2	0	0	2	2	0	0	0	0	0	0	0
chr15:73257034|73268893	17	10	16	17	16	11	9	27	12	18	16	13	16	14	11	15	8	26
chr15:73257034|73298245	2	0	0	0	0	0	0	2	2	0	0	0	0	0	0	0	0	0
chr15:73259548|73268893	5	3	6	9	3	6	0	6	3	11	6	9	4	5	3	5	4	5
chr15:73292035|73298245	2	2	4	2	0	0	3	0	2	0	4	0	0	4	2	4	0	0
chr15:73292035|73304547	0	0	0	0	4	0	0	0	0	4	5	5	2	3	0	0	0	3
chr15:73292035|73309869	0	0	3	0	0	0	4	2	0	0	3	3	0	0	0	0	0	0
chr15:73303820|73309869	2	0	0	0	0	0	0	0	0	2	3	0	0	4	0	0	0	0
chr15:73303820|73343359	0	0	2	0	4	0	2	0	0	0	0	0	0	3	3	0	0	4
chr15:73320775|73343359	4	7	0	2	4	0	3	4	8	0	0	4	3	5	3	3	0	3
chr15:73320775|73365195	0	0	0	0	0	0	0	0	0	3	2	0	0	0	0	0	0	0
chr15:73330849|73343359	2	0	0	3	2	0	0	0	0	0	0	0	0	0	2	0	0	0
chr15:73343133|73394744	0	0	2	0	5	0	0	0	2	0	4	6	0	0	0	2	0	2
chr15:73360026|73394744	0	0	2	3	5	0	0	2	2	2	0	0	2	0	0	0	0	0
chr15:73362345|73394744	0	2	2	0	2	0	0	0	2	2	0	0	2	0	2	0	0	0
chr15:73365041|73394744	2	0	2	2	2	0	0	2	0	0	4	0	0	2	0	0	2	0
chr15:73391759|73394744	24	15	22	20	12	6	15	17	27	32	16	19	23	40	20	25	12	31
chr15:73392344|73394744	0	0	0	3	0	0	2	2	0	0	2	0	2	0	0	0	0	2
chr15:73605442|73606076	0	0	0	0	0	0	0	0	5	0	6	2	3	2	0	2	0	0
chr15:74528930|74529940	0	0	2	0	2	2	3	5	2	0	4	3	3	5	2	3	0	3
chr15:75666253|75667965	0	0	0	0	0	0	0	0	0	2	0	0	2	2	0	0	0	0
chr15:76087373|76088426	0	0	3	5	0	0	0	0	0	0	6	0	0	3	0	2	0	3
chr15:78671856|78674740	0	4	8	3	2	0	0	4	0	6	3	0	3	6	0	3	2	3
chr15:78671856|78685965	2	2	2	0	2	0	0	0	0	0	0	3	4	5	0	2	2	2
chr15:79114655|79115171	0	0	0	0	0	0	0	0	0	0	0	0	0	2	3	2	0	0
chr15:7920487|8082582	0	0	0	2	0	0	2	0	3	0	0	0	0	0	0	0	0	0
chr15:79535957|79537545	3	0	4	0	0	0	2	0	0	5	2	3	2	0	5	0	0	0
chr15:79536997|79537545	0	5	0	2	0	0	0	2	7	4	5	3	0	9	3	2	0	2
chr15:7976968|8079364	5	3	2	0	0	0	4	4	5	3	0	3	4	6	3	0	0	2
chr15:8019589|8079364	0	0	2	2	0	0	0	0	0	0	0	0	0	0	0	4	0	2
chr15:80747406|80784806	0	0	0	0	0	0	0	0	0	2	0	2	0	0	0	0	0	0
chr15:80884207|80918097	0	0	0	0	0	0	0	0	0	0	0	0	0	0	0	2	2	0
chr15:80886959|80902015	0	0	0	0	0	0	0	0	0	0	3	3	0	0	0	5	0	0
chr15:81430690|81438180	0	0	0	3	3	3	2	0	2	2	0	2	0	2	0	0	0	0
chr15:81600908|81601545	2	2	0	0	3	0	0	3	0	0	6	0	2	2	2	0	0	0
chr15:81628293|81628737	0	0	0	0	0	0	0	0	0	0	2	4	2	0	0	0	0	4
chr15:81631614|81632512	4	2	5	6	4	0	2	0	2	5	5	4	11	9	2	0	0	0
chr15:82825231|82857284	27	22	17	19	17	0	22	20	14	17	25	15	26	36	14	21	15	22
chr15:82851513|82857284	72	62	68	45	52	67	54	80	61	76	85	67	88	94	65	85	57	78
chr15:83791954|83800184	2	5	0	2	7	0	2	4	6	7	2	4	0	2	6	0	0	0
chr15:84171082|84176876	0	3	0	4	2	0	5	0	0	2	5	0	8	2	0	0	0	3
chr15:84171082|84186081	3	0	2	0	2	0	0	0	0	0	3	0	2	3	0	2	3	0
chr15:85359454|85376702	3	0	4	4	0	0	0	0	2	0	2	0	0	2	0	6	0	2
chr15:85359454|85382984	0	0	0	2	0	0	0	0	0	0	6	0	2	5	2	0	0	3
chr15:85359454|85393506	8	6	5	12	5	2	7	12	10	5	7	5	5	15	4	5	6	7
chr15:85365277|85376702	0	0	0	0	0	0	0	0	0	0	0	2	0	3	2	0	0	0
chr15:85365277|85393506	2	0	0	0	0	0	2	2	0	2	0	0	0	2	0	0	0	0
chr15:85375322|85393506	3	6	4	4	0	0	2	4	0	3	5	4	11	4	3	3	3	6
chr15:85386991|85393506	2	4	0	4	0	0	0	3	0	3	3	3	0	0	3	2	0	2
chr15:85387114|85391715	0	0	0	0	0	6	0	2	0	3	3	2	0	0	0	0	0	2
chr15:85391638|85393506	0	0	2	0	0	0	2	3	2	2	5	3	4	4	0	0	0	0
chr15:88811297|88812159	13	13	7	15	7	9	5	7	8	18	14	8	5	16	17	15	4	16
chr15:89242160|89246340	0	4	0	3	3	0	2	3	4	5	7	4	2	7	4	3	0	4
chr15:89268503|89269962	2	0	2	5	4	0	0	3	2	4	5	6	2	6	0	0	2	5
chr15:89538015|89549882	0	0	0	0	4	2	0	0	2	0	0	2	2	2	0	2	0	2
chr15:89543100|89549882	11	15	19	11	11	8	10	5	5	10	14	7	18	21	11	12	8	9
chr15:89547626|89549882	4	7	2	6	4	2	3	5	9	5	2	5	13	12	2	0	2	6
chr15:90970703|90970849	0	0	0	0	0	0	0	0	0	0	0	0	0	0	0	2	2	0
chr15:90991710|90995633	0	0	0	0	0	2	0	0	0	2	0	2	0	0	0	0	0	0
chr15:9148976|9165862	0	2	3	0	0	0	2	0	0	0	0	0	0	0	0	3	0	0
chr15:91497393|91516494	3	2	0	0	6	0	4	5	5	4	10	7	5	6	4	7	3	8
chr15:91764632|91780009	0	0	3	0	3	2	0	0	0	5	3	4	0	4	0	0	0	2
chr15:91764632|91787126	0	0	0	2	0	0	2	0	0	2	4	0	4	2	2	0	0	2
chr15:91786966|91814733	5	7	0	2	6	0	0	6	5	13	10	8	3	10	3	9	4	4
chr15:92743571|92757754	0	0	0	0	0	0	2	0	3	2	2	2	0	0	0	0	0	0
chr15:93424014|93465245	6	4	2	0	3	0	3	4	3	2	7	0	9	2	4	3	2	4
chr15:95229084|95241677	0	0	0	0	0	0	0	0	0	4	0	2	0	0	0	0	4	6
chr15:95296159|95385156	0	2	0	0	0	2	2	0	0	0	2	3	0	0	2	0	2	0
chr15:95346762|95385156	5	9	9	8	12	11	6	14	9	15	7	7	6	6	7	8	4	5
chr15:95374728|95385156	10	4	3	7	8	8	8	3	5	6	0	4	10	13	6	7	0	3
chr15:95383626|95385156	0	0	2	0	0	0	0	0	0	2	0	3	2	2	0	2	0	0
chr15:95429878|95435430	0	0	0	0	2	6	4	9	3	0	0	0	3	3	3	0	0	0
chr15:95736513|95737296	2	0	0	0	0	0	0	2	0	0	0	0	3	0	2	0	2	3
chr15:95864225|95920378	2	0	0	0	0	0	3	0	0	2	2	0	0	0	0	0	4	2
chr15:95912305|95920378	4	5	5	2	2	2	5	7	3	5	0	3	5	3	0	3	3	5
chr15:95912305|95931843	0	0	0	0	0	0	0	2	3	2	5	0	4	0	0	0	0	2
chr15:96609856|96624169	0	0	0	3	3	4	2	2	5	4	9	2	4	9	4	5	2	2
chr15:98639570|98639936	2	3	0	0	0	0	0	2	0	0	0	0	0	2	0	0	0	0
chr15:98740337|98742829	3	6	8	9	5	0	5	8	13	13	15	14	21	15	9	7	0	8
chr15:98740421|98742829	2	5	2	4	0	0	0	5	2	3	6	2	6	3	0	2	3	3
chr15:99149634|99149930	0	0	3	3	0	2	3	3	2	2	2	0	0	0	0	2	0	3
chr15:99283814|99285665	0	0	4	0	0	0	2	3	0	2	2	0	0	2	2	0	0	0
chr15:99401580|99402169	0	0	5	2	0	0	0	5	2	5	5	3	2	9	4	15	2	7
chr15:99738665|99745946	0	0	2	2	3	0	3	7	5	7	2	4	0	10	6	3	2	0
chr16:11104566|11128703	2	0	2	6	3	0	0	0	0	2	3	3	4	6	3	2	0	3
chr16:11116795|11128703	9	12	10	15	11	0	7	18	12	17	17	12	18	16	10	15	0	14
chr16:11158554|11159124	0	0	0	0	0	0	2	3	0	0	0	0	0	0	0	0	0	0
chr16:11445165|11447508	3	0	0	3	2	0	2	0	2	0	0	0	0	0	0	0	0	0
chr16:13629583|13647299	6	8	0	5	3	0	5	7	4	11	6	5	8	13	0	7	0	6
chr16:13697333|13699075	4	3	2	0	0	5	4	2	0	9	3	0	2	3	4	2	3	2
chr16:13790621|13805079	0	0	0	0	0	0	0	0	0	0	0	0	2	2	0	0	0	0
chr16:14138343|14140372	4	6	4	5	8	0	4	3	6	3	7	4	2	5	3	2	3	5
chr16:14419700|14423260	0	0	0	0	0	3	0	0	0	2	0	3	2	0	0	0	0	0
chr16:15799867|15816894	0	0	0	0	0	0	0	2	3	0	4	4	0	3	3	2	0	0
chr16:16114827|16140863	3	2	0	0	0	0	0	4	2	0	0	0	0	0	0	0	0	0
chr16:16453992|16477513	14	10	8	11	3	0	0	11	4	6	13	9	10	13	8	6	3	16
chr16:17013308|17016080	2	5	9	4	2	0	5	4	4	3	6	5	10	0	0	7	5	9
chr16:17015898|17018475	2	3	2	2	4	0	2	2	2	5	0	2	0	4	0	0	0	5
chr16:17302991|17303443	5	3	0	5	0	0	3	4	2	0	0	3	5	2	2	0	0	2
chr16:17315549|17318553	0	0	0	2	2	0	0	0	0	0	0	0	0	0	0	0	0	0
chr16:17348715|17356216	5	12	7	3	5	8	6	14	10	12	15	11	5	12	0	5	0	5
chr16:17348715|17364012	2	2	0	0	0	0	0	0	2	0	0	0	0	0	0	0	0	0
chr16:17363947|17373416	0	0	0	2	3	0	0	0	0	0	0	0	0	3	0	0	0	3
chr16:17367404|17389457	16	16	20	14	13	0	8	12	16	25	21	11	26	31	18	14	14	36
chr16:17373350|17389457	26	22	20	17	24	13	21	18	23	35	39	30	36	39	26	18	22	30
chr16:17378442|17389457	2	0	4	0	0	3	0	3	0	4	4	3	3	6	5	4	0	2
chr16:17381801|17389457	0	4	3	4	0	3	2	0	4	2	5	6	0	4	0	0	0	4
chr16:17468893|17469358	0	0	0	0	0	0	0	0	0	0	0	0	3	4	0	2	0	2
chr16:17671545|17674658	0	2	3	3	0	5	4	4	9	4	7	2	3	6	6	6	0	3
chr16:17671545|17685504	0	0	2	0	0	5	2	0	2	0	0	2	0	0	2	0	2	0
chr16:17683159|17697694	0	0	0	0	0	0	0	0	0	0	0	0	2	0	2	0	0	0
chr16:17856752|17859526	0	0	5	0	2	0	0	0	0	2	2	0	0	0	0	0	0	2
chr16:18307970|18316734	0	0	0	3	4	0	0	0	0	0	2	0	0	0	0	4	0	0
chr16:18894774|18899457	0	0	3	0	0	0	0	3	0	5	2	2	0	3	2	2	2	0
chr16:18946346|18947518	0	0	0	0	0	0	0	0	0	0	0	0	0	0	0	2	3	0
chr16:20150442|20162137	0	0	0	0	0	0	0	0	2	0	2	0	2	2	0	0	0	0
chr16:20607764|20609086	2	0	2	0	2	0	0	2	0	0	2	0	4	0	0	3	2	2
chr16:20656543|20657609	6	4	3	7	4	4	6	8	6	9	5	6	5	10	8	7	0	5
chr16:21434687|21435821	2	2	3	0	2	0	0	3	0	0	4	3	4	6	5	0	0	3
chr16:28372913|28398388	0	0	2	0	0	0	0	5	0	0	3	0	2	4	0	3	0	0
chr16:30543402|30547469	3	0	2	3	7	0	0	0	2	5	8	3	8	7	5	3	0	4
chr16:31101825|31160388	0	6	0	0	2	0	0	0	2	3	4	6	0	0	0	0	2	2
chr16:31127321|31141797	0	2	0	2	2	0	5	2	6	7	4	7	3	2	3	2	0	0
chr16:31136537|31160388	0	0	2	6	0	2	0	4	3	0	5	9	5	3	4	3	0	5
chr16:31153706|31160388	24	12	8	16	13	22	10	16	19	17	13	17	19	20	14	15	6	10
chr16:31743106|31791884	0	0	0	0	0	0	2	0	2	0	0	0	0	0	0	3	0	2
chr16:31743106|31797010	3	0	0	0	2	0	2	0	3	0	0	2	2	2	0	0	0	2
chr16:31743106|31812824	2	2	3	0	4	4	0	5	2	6	7	5	4	6	2	4	0	6
chr16:31743106|31838226	0	0	0	0	0	0	0	0	0	0	0	0	2	2	0	0	0	0
chr16:31788082|31797010	0	0	0	4	3	0	0	2	4	5	2	2	0	7	0	5	0	3
chr16:31788082|31812824	4	0	0	0	2	2	0	3	3	0	0	0	2	5	0	0	0	0
chr16:31796866|31812824	11	14	14	17	14	2	12	15	20	20	18	10	20	21	13	17	14	22
chr16:31796866|31856491	0	0	0	0	0	0	0	0	0	0	0	0	0	0	0	0	3	2
chr16:31805614|31812824	0	0	2	0	0	0	0	3	0	0	2	2	3	2	0	4	0	4
chr16:31963450|31977757	0	0	0	0	0	0	0	0	0	2	0	0	0	2	2	0	0	0
chr16:31977680|31990465	2	4	2	0	3	0	0	5	0	5	4	6	2	2	0	3	2	3
chr16:32618218|32619176	2	0	0	2	0	0	0	2	0	4	5	2	0	2	2	0	5	0
chr16:32950292|32961744	40	27	31	27	47	11	15	25	44	27	49	50	40	59	34	32	26	49
chr16:33204672|33206002	0	0	0	2	4	0	0	0	3	0	7	2	2	3	0	3	0	4
chr16:33421321|33434974	48	32	46	51	54	22	46	70	58	75	76	61	63	90	61	55	36	47
chr16:33421321|33457001	2	8	3	3	8	0	3	7	5	6	3	7	8	4	2	7	0	4
chr16:33421321|33468183	6	5	0	2	11	0	4	5	8	3	4	14	5	5	0	4	5	4
chr16:33434626|33468183	2	0	2	2	2	0	0	0	2	0	5	0	0	0	0	0	0	0
chr16:33456876|33468183	0	0	0	0	0	0	0	0	0	2	2	3	0	0	3	0	0	0
chr16:33466855|33468183	4	4	12	8	9	3	7	10	7	11	9	7	19	18	15	12	3	8
chr16:33989768|33993030	0	0	2	3	3	0	2	2	2	2	3	3	3	4	3	3	0	3
chr16:34171272|34189737	3	2	0	3	2	0	3	3	4	4	6	7	0	7	0	4	5	0
chr16:34307609|34310567	2	0	3	0	0	0	0	4	0	3	0	4	0	0	0	4	0	0
chr16:35267180|35274565	2	0	0	0	0	0	0	0	2	2	0	0	2	3	0	0	0	0
chr16:35267180|35283609	0	0	2	0	0	2	0	0	0	3	2	0	0	0	0	0	0	0
chr16:35449403|35466657	0	0	0	2	0	0	2	2	2	0	0	3	0	2	0	3	2	0
chr16:36886131|36907895	0	0	0	0	0	0	0	2	0	0	0	0	0	4	3	0	0	0
chr16:37174297|37188720	0	0	0	9	0	0	0	4	0	0	0	2	0	0	0	3	0	5
chr16:37174297|37216070	10	3	8	7	7	4	7	4	2	2	12	6	3	5	4	8	2	4
chr16:37200576|37216070	12	3	11	8	2	2	3	4	2	5	9	6	8	4	4	5	5	4
chr16:37236230|37255932	3	0	2	0	0	0	0	0	0	0	0	0	0	0	0	0	0	0
chr16:37236230|37261967	4	4	6	2	0	3	0	0	0	0	4	4	4	3	3	0	0	0
chr16:37236230|37291063	2	0	3	4	8	0	0	0	5	0	5	4	4	7	0	6	0	2
chr16:37877049|37878564	4	0	3	0	0	0	0	0	0	0	0	0	0	4	0	0	0	2
chr16:39007134|39011372	0	0	0	0	0	0	0	4	2	0	2	0	2	2	2	0	0	0
chr16:39007134|39023380	0	2	0	0	0	0	0	0	0	0	0	0	0	0	2	2	0	2
chr16:39007134|39025313	0	0	0	0	0	0	4	2	0	4	6	4	0	2	0	2	3	2
chr16:4137366|4155033	0	0	0	2	0	0	0	0	0	0	4	0	2	2	2	0	0	0
chr16:4294663|4312789	6	7	7	8	9	11	6	8	6	10	14	9	4	8	6	7	4	5
chr16:4304377|4312789	5	0	3	0	0	4	0	2	4	0	2	0	3	0	5	2	0	0
chr16:43569681|43577748	9	0	5	12	7	0	6	7	6	5	17	6	10	11	7	14	2	13
chr16:44200614|44205080	0	0	3	0	3	0	0	6	0	2	4	0	0	2	0	3	0	6
chr16:44520225|44521335	14	7	3	9	4	0	11	11	15	13	8	11	8	14	3	11	2	9
chr16:46436354|46438068	5	7	3	7	3	0	7	5	4	6	6	5	9	3	3	8	0	3
chr16:46436354|46464159	0	0	0	0	3	0	0	0	0	3	3	0	0	0	3	0	0	2
chr16:48927542|48953803	0	2	0	0	0	0	0	0	0	0	0	3	0	0	0	0	2	2
chr16:48927542|48984635	0	0	0	2	0	0	0	0	0	0	0	0	0	0	0	2	0	3
chr16:52268382|52296984	3	0	0	2	3	0	0	0	2	0	4	0	2	4	4	4	5	0
chr16:52288918|52309912	0	0	0	2	0	2	0	0	0	2	2	0	0	0	0	0	0	0
chr16:55980595|55982406	0	2	2	0	0	0	0	3	2	4	0	4	3	0	2	0	0	0
chr16:56556879|56575154	0	0	0	0	0	0	0	5	2	2	0	0	0	0	0	3	0	0
chr16:56586929|56606193	0	0	0	0	0	0	0	0	0	0	0	0	2	2	0	0	0	0
chr16:58424561|58433463	3	0	0	3	5	0	3	0	2	4	5	7	4	0	0	3	0	2
chr16:58424561|58463108	5	0	2	0	0	0	0	2	0	0	4	0	0	3	0	2	0	4
chr16:58484763|58507614	0	0	0	2	0	0	0	0	2	5	2	0	0	2	0	0	0	2
chr16:5953419|5956863	2	2	2	0	0	0	2	0	2	2	3	0	2	3	0	2	0	3
chr16:5956249|5956863	3	3	0	4	2	2	3	5	5	0	4	7	8	9	3	5	0	3
chr16:60424721|60425384	2	0	0	2	0	0	4	0	3	3	7	8	0	0	6	0	0	0
chr16:60837773|60838183	0	3	0	0	3	0	0	0	0	0	2	3	4	2	2	0	0	0
chr16:62827164|62830813	0	3	0	0	0	0	0	2	0	0	2	2	3	4	3	3	0	0
chr16:63652215|63653578	0	0	2	2	3	0	2	2	0	0	4	2	2	3	0	3	3	0
chr16:64478047|64480300	0	0	0	0	0	0	2	0	0	0	0	0	2	2	0	2	0	0
chr16:70433545|70441319	0	0	0	0	8	2	0	0	0	0	6	3	2	7	4	0	0	2
chr16:7224311|7306461	0	0	0	5	0	0	0	0	0	0	2	3	3	0	0	0	0	0
chr16:7224311|7330442	3	0	0	0	0	0	0	0	2	3	2	2	0	0	0	0	0	0
chr16:72563700|72742452	0	0	2	0	0	0	2	2	0	6	4	4	2	2	0	0	0	3
chr16:72742126|72742452	2	0	2	0	0	0	0	0	0	0	2	0	0	2	2	0	0	3
chr16:7285478|7306461	3	2	2	0	0	0	0	3	0	3	0	0	0	5	0	3	0	3
chr16:72904630|72935786	3	7	5	9	6	0	2	10	0	3	3	8	4	0	2	8	0	13
chr16:72933213|72935786	10	14	10	6	7	0	7	14	13	11	11	14	12	30	7	9	4	12
chr16:74034985|74352877	0	0	0	0	0	0	6	3	2	2	0	2	0	2	0	0	2	0
chr16:74352551|74352877	5	14	4	5	5	11	6	9	11	7	9	8	6	12	0	12	3	9
chr16:74654420|74669176	0	0	0	0	2	0	2	3	0	0	3	0	2	0	2	0	2	0
chr16:76330746|76352549	0	2	0	0	5	0	3	0	2	0	0	3	0	0	0	0	0	0
chr16:77071644|77076521	0	3	2	0	0	0	0	0	0	0	0	0	3	3	0	2	2	0
chr16:81432709|81443271	0	0	2	0	2	0	0	0	0	0	5	2	0	0	0	0	2	0
chr16:81432709|81490394	0	0	0	0	0	0	0	0	0	2	0	0	4	0	0	2	2	2
chr16:81490244|81527123	5	0	3	0	0	0	4	2	0	0	0	7	3	3	0	5	2	0
chr16:81490244|81589811	4	3	3	9	2	0	0	5	6	5	6	7	4	5	0	8	0	2
chr16:81512819|81527123	6	0	2	2	0	0	0	0	0	0	3	2	0	0	0	0	0	0
chr16:81576053|81589811	9	3	4	5	6	7	6	6	6	3	6	6	9	5	10	11	3	5
chr16:85013627|85030365	9	10	5	11	3	0	4	13	11	9	18	8	14	14	7	9	4	8
chr16:85013627|85043743	0	0	0	0	0	0	0	0	0	3	3	0	0	0	2	3	3	2
chr16:85056324|85120697	0	0	0	0	0	0	0	0	0	0	2	2	0	0	0	0	0	0
chr16:85079840|85082888	0	0	0	2	0	7	8	4	2	0	2	0	3	0	4	5	0	4
chr16:87715331|87722608	0	0	0	2	0	0	0	0	0	0	4	0	0	0	0	3	3	0
chr16:87995915|88056175	0	0	0	0	0	0	0	5	2	0	0	0	0	0	0	2	0	0
chr16:88034155|88056175	7	5	5	9	2	0	3	4	8	5	12	9	7	6	6	6	6	14
chr16:88051335|88056175	3	0	2	2	2	0	5	4	0	0	8	7	0	2	2	0	0	0
chr16:89821878|89843334	3	3	0	0	0	0	0	0	0	0	0	2	0	0	0	0	0	2
chr16:90464141|90475982	0	0	2	5	0	0	2	0	0	4	4	3	0	4	0	0	0	0
chr16:90950351|90969374	0	6	4	3	3	0	0	2	3	6	0	3	4	0	0	5	0	0
chr16:90961374|90963844	2	0	2	2	0	0	0	2	0	0	2	0	0	0	0	2	4	2
chr16:91782161|91793767	2	3	3	0	0	0	3	5	2	4	8	4	5	5	0	3	7	8
chr16:91926459|91926982	0	0	0	0	0	0	0	0	0	0	3	3	2	0	0	0	0	0
chr16:93762033|93764044	2	0	2	0	0	2	0	0	0	0	0	2	0	0	0	0	0	0
chr16:93799907|93800247	0	0	0	0	2	0	0	0	0	0	0	2	0	3	2	0	0	0
chr16:93849130|93853898	2	2	2	0	2	0	2	7	3	5	5	4	5	6	0	4	0	2
chr16:94262592|94268698	2	0	4	0	2	0	3	0	4	3	9	3	3	2	0	3	2	5
chr16:94383912|94385423	0	0	3	0	0	0	0	0	0	0	0	0	0	0	0	3	2	2
chr16:94383912|94393174	12	14	13	13	9	6	7	11	9	10	17	13	13	13	14	10	7	17
chr16:94383912|94403368	85	73	40	52	66	58	63	72	79	82	92	97	87	131	48	74	33	80
chr16:94383912|94412123	2	3	0	3	3	5	4	3	3	0	2	8	4	3	0	0	4	4
chr16:94403314|94412123	12	15	7	14	18	9	14	9	22	24	22	28	15	35	19	19	2	17
chr16:94403314|94418741	3	3	0	0	0	0	0	0	0	0	0	0	0	3	0	4	2	3
chr16:94403314|94420360	0	0	2	0	0	0	0	3	0	0	6	5	7	4	3	2	0	4
chr16:94403314|94468060	7	3	5	9	8	0	4	6	6	8	9	7	7	13	0	8	0	7
chr16:94419398|94424187	3	2	4	8	5	0	0	6	2	4	3	6	4	2	5	4	2	0
chr16:94611419|94677592	0	0	0	2	0	2	0	0	3	0	0	0	2	0	0	4	6	0
chr16:94659497|94677592	0	0	0	0	3	0	0	0	0	2	0	2	0	0	3	2	0	0
chr16:94832299|94833219	24	25	27	38	34	27	31	24	21	36	34	33	27	45	23	20	20	37
chr16:96017581|96023876	0	0	0	0	0	0	0	0	0	0	0	0	2	0	2	0	0	0
chr16:96064750|96068627	0	0	0	0	2	0	0	0	0	2	2	0	0	0	0	2	2	0
chr16:96151813|96155995	0	0	0	0	0	0	0	0	0	0	3	2	0	0	0	0	0	0
chr16:9644099|9669910	0	0	0	0	0	0	0	0	0	4	0	2	4	0	0	2	0	2
chr16:97038898|97056765	8	2	4	17	8	2	5	11	7	7	13	12	2	8	3	4	3	9
chr16:9761391|9761983	11	6	12	10	9	0	5	7	5	4	6	4	12	19	5	8	5	3
chr17:10213206|10213358	5	0	0	2	2	0	0	0	0	5	2	0	0	4	2	4	0	2
chr17:10238893|10239036	2	2	3	2	0	0	0	0	0	0	0	0	3	0	0	0	0	0
chr17:10238893|10282981	9	2	2	0	2	2	3	2	0	4	2	2	4	6	3	3	0	2
chr17:13548296|13568883	2	2	0	2	5	0	4	3	2	5	3	3	2	0	0	4	0	2
chr17:13803939|13810570	0	0	0	0	0	0	2	3	0	0	0	0	2	3	0	0	0	0
chr17:14344327|14375519	5	3	0	2	2	0	3	3	0	6	5	0	3	0	0	2	2	2
chr17:15490156|15494523	2	0	0	3	4	0	0	2	0	0	2	0	0	2	3	2	0	0
chr17:15742157|15743230	2	0	0	0	0	0	0	2	3	0	0	0	0	3	0	0	0	0
chr17:17529701|17575387	0	0	0	0	0	0	0	0	0	0	0	0	3	0	2	0	0	0
chr17:23815928|23816092	0	0	0	0	2	0	0	0	0	0	3	0	2	0	2	0	0	0
chr17:24088004|24107271	0	0	0	0	0	0	0	0	0	0	0	0	4	2	0	0	0	0
chr17:24088004|24111117	0	8	0	0	0	0	0	9	3	7	3	2	7	3	5	4	3	0
chr17:24627991|24630999	2	0	0	0	0	0	0	3	2	0	0	0	0	0	0	0	0	0
chr17:25110227|25113257	3	3	0	0	0	0	0	2	0	3	6	2	0	0	3	2	2	4
chr17:25235182|25235627	7	3	3	20	7	8	3	3	8	12	12	12	13	14	6	11	0	10
chr17:26736789|26743131	38	30	26	43	31	18	24	39	33	52	42	50	46	75	30	48	18	48
chr17:26736789|26763448	2	2	0	6	0	0	0	3	5	6	8	0	5	9	4	2	2	2
chr17:26736816|26743131	0	3	3	8	3	0	0	0	5	7	5	5	4	0	2	0	0	2
chr17:26739543|26743131	17	34	20	28	30	7	35	28	23	21	50	32	44	46	26	36	19	34
chr17:26739543|26763448	0	0	0	0	0	0	0	2	0	3	3	3	0	3	0	0	0	2
chr17:26757805|26763448	0	0	0	0	2	2	0	4	3	0	5	4	2	5	3	0	4	0
chr17:27450125|27454622	0	0	0	0	0	0	0	0	0	2	4	0	0	0	0	3	0	0
chr17:27450125|27473124	0	0	3	0	0	2	0	3	0	2	2	0	2	6	0	2	0	0
chr17:27705625|27706092	0	4	0	3	2	2	0	0	0	0	0	0	0	3	0	2	0	0
chr17:28713793|28728975	10	4	0	5	3	5	6	11	9	2	0	6	7	5	5	0	0	0
chr17:28805929|28807399	0	0	0	5	2	0	3	0	2	0	10	2	0	3	3	0	0	0
chr17:28805929|28821592	0	2	2	0	0	0	0	2	2	0	0	2	0	3	0	0	0	0
chr17:28977540|28991420	0	0	0	0	2	4	0	0	0	0	0	0	0	0	0	0	0	0
chr17:29173325|29176187	0	0	0	3	0	3	0	0	0	0	0	0	0	0	0	0	0	0
chr17:29340791|29342853	0	0	0	0	0	0	0	0	2	0	0	0	0	0	0	2	2	5
chr17:30513556|30530365	4	0	3	3	5	0	0	0	2	4	15	3	5	9	3	2	0	6
chr17:30524713|30530365	2	0	2	0	0	0	0	0	4	0	0	0	2	0	0	0	0	0
chr17:32220161|32225713	0	0	0	2	2	0	0	0	0	0	4	0	4	2	0	6	0	0
chr17:32332479|32338823	0	0	0	2	0	0	0	0	0	0	3	3	0	0	0	3	0	0
chr17:32773505|32777527	0	0	2	5	0	0	0	0	0	0	5	0	5	5	2	0	6	0
chr17:32774441|32777527	0	0	0	3	2	0	0	0	0	0	2	2	0	4	2	0	2	0
chr17:33242199|33244134	8	5	7	8	5	0	0	0	3	3	3	3	6	3	6	4	0	2
chr17:33381199|33382586	7	4	6	5	3	0	0	9	13	4	9	4	6	14	2	6	2	3
chr17:33381451|33382586	0	0	0	0	0	0	0	2	0	0	0	0	3	0	2	2	0	0
chr17:37054131|37054907	0	0	0	0	2	0	0	0	0	0	3	0	0	5	3	2	0	7
chr17:39843234|39843372	0	0	0	0	0	0	0	0	0	0	0	0	0	0	0	7	0	4
chr17:39843775|39843992	0	0	7	4	9	0	0	0	4	0	7	0	13	10	7	10	0	6
chr17:39844698|39844867	0	0	0	0	79	0	0	139	115	0	0	178	0	0	0	0	75	103
chr17:39844698|39844900	3	0	0	2	0	4	4	8	0	0	6	4	0	0	0	0	0	5
chr17:39845055|39845193	0	4	0	2	0	4	6	4	0	6	5	7	0	4	3	0	5	0
chr17:39845055|39845215	5	5	4	5	6	3	0	9	6	9	2	5	4	6	0	3	0	4
chr17:39845058|39845215	4	3	0	2	3	2	0	2	5	2	2	4	0	2	0	0	4	3
chr17:39845364|39845519	0	0	0	0	0	0	0	29	0	0	0	0	27	0	22	0	0	0
chr17:39848416|39848682	0	0	0	0	0	0	15	15	0	0	0	0	0	0	14	0	0	0
chr17:42377160|42377640	4	3	7	4	6	4	4	2	0	6	10	8	5	7	2	2	5	5
chr17:42805160|42820657	3	6	2	0	0	0	0	0	0	0	3	0	0	0	0	0	0	0
chr17:42845326|42852528	3	3	4	3	6	0	2	5	6	3	3	5	6	12	2	11	6	5
chr17:43037595|43040189	0	2	0	2	0	0	2	0	0	0	0	0	0	2	0	4	3	0
chr17:44638513|44639826	11	5	7	8	3	7	14	11	7	4	14	9	19	25	9	16	8	12
chr17:44638513|44658692	0	5	0	0	3	0	2	7	0	2	3	3	4	7	2	3	0	0
chr17:45033238|45048392	0	0	0	0	0	0	0	0	2	3	0	0	4	0	2	0	0	0
chr17:46198634|46199534	0	0	0	3	0	0	2	0	0	0	0	0	3	3	0	4	0	0
chr17:46543180|46543783	0	2	0	3	0	3	4	8	4	2	2	0	0	4	0	4	2	2
chr17:46824450|46830996	2	0	0	5	0	3	3	0	2	4	4	0	4	7	2	3	0	4
chr17:46824450|46858698	5	7	6	0	0	6	2	5	0	2	5	8	5	12	3	16	0	3
chr17:46858436|46858698	3	4	0	0	0	2	3	4	0	2	8	3	0	0	0	4	0	0
chr17:46882733|46883949	0	0	0	0	0	0	0	3	0	4	0	2	2	0	0	3	0	0
chr17:50036941|50055627	2	0	0	0	4	0	0	2	6	0	6	0	2	3	0	0	0	2
chr17:50047297|50055627	3	2	0	0	0	0	0	0	0	0	3	2	0	0	0	3	3	5
chr17:5040580|5053617	2	0	3	0	2	0	0	2	5	3	8	0	4	3	2	3	0	0
chr17:5040580|5127024	9	6	0	5	3	0	4	4	5	12	10	0	8	7	5	2	4	9
chr17:50606295|50611195	22	19	17	18	26	25	15	24	30	37	43	20	21	30	30	30	21	22
chr17:50606295|50640191	0	0	0	0	2	4	0	2	0	3	0	5	0	0	2	0	3	0
chr17:50782261|50800195	4	2	0	0	0	0	0	0	0	0	0	0	0	0	0	0	0	0
chr17:51767892|51785640	0	0	0	2	0	0	0	4	0	3	3	2	0	0	2	0	0	2
chr17:51767892|51809287	14	10	9	14	10	0	9	13	19	16	17	9	14	25	12	6	13	12
chr17:51803431|51809287	0	0	0	0	0	0	0	2	6	3	0	0	2	2	0	0	0	5
chr17:53497527|53506515	0	0	0	0	0	0	0	0	0	0	0	0	0	0	0	0	2	2
chr17:55481905|55498406	6	4	3	0	3	0	4	4	7	3	2	7	3	9	0	2	0	6
chr17:55490943|55498406	35	30	27	28	24	3	20	22	22	42	39	25	31	53	21	23	10	37
chr17:55490943|55510444	8	2	11	5	5	0	5	0	9	3	9	2	5	16	5	6	7	5
chr17:55496292|55498406	21	9	12	21	10	0	4	11	11	17	22	6	20	31	13	15	2	28
chr17:56351633|56356056	0	0	0	0	0	0	2	2	2	0	2	0	0	0	0	0	0	0
chr17:57876383|57892093	4	3	0	2	2	3	2	0	0	0	0	0	0	0	0	0	0	2
chr17:6118296|6139156	0	0	0	0	0	0	0	0	0	0	3	3	3	0	0	0	2	0
chr17:6121828|6139156	2	0	0	0	3	0	2	0	0	0	0	0	2	0	0	3	2	2
chr17:6137211|6139156	173	143	157	197	172	52	143	178	181	207	248	207	235	280	161	218	121	209
chr17:6137211|6176957	2	4	3	2	3	0	5	2	4	4	8	4	3	5	2	2	0	3
chr17:6137211|6185298	7	6	8	9	8	9	5	11	14	10	16	12	10	9	10	8	5	8
chr17:6137211|6207057	2	0	3	5	0	4	2	0	0	3	0	0	0	5	0	0	0	2
chr17:6176829|6207057	0	0	0	2	0	0	3	0	0	0	2	2	0	2	0	0	0	0
chr17:62686016|62689139	0	3	2	0	0	2	3	4	4	4	4	3	2	2	0	2	0	2
chr17:63471408|63490887	22	13	7	15	21	6	13	19	12	23	25	13	19	20	11	13	11	9
chr17:63896018|64037664	0	0	2	4	6	0	0	2	2	0	3	0	3	5	4	0	2	2
chr17:63973065|64037664	0	0	0	2	2	0	2	0	5	0	2	0	2	2	0	0	2	2
chr17:64029290|64078975	0	0	0	0	0	0	0	4	3	0	0	0	2	0	2	0	0	0
chr17:64309129|64309271	0	0	0	0	0	0	0	0	0	0	0	0	0	3	3	0	2	2
chr17:64624528|64625451	4	5	3	5	10	0	4	4	9	7	8	19	6	8	4	4	4	11
chr17:65580743|65595054	0	0	0	0	2	0	0	0	0	0	0	0	2	0	2	0	0	0
chr17:65592291|65595054	14	13	11	29	15	4	9	13	11	13	21	27	12	26	14	19	8	21
chr17:65837684|65838024	3	0	0	0	0	0	0	0	2	0	4	2	0	4	3	4	3	5
chr17:66011289|66053091	8	8	0	5	4	0	0	6	4	3	5	4	9	9	4	4	8	3
chr17:66020385|66053091	3	0	0	0	4	0	0	0	0	0	6	0	2	4	0	3	4	2
chr17:66087403|66089493	0	0	0	0	0	0	0	0	0	3	2	0	0	0	0	0	0	0
chr17:66257932|66262475	3	2	2	2	8	0	0	2	0	2	0	0	0	11	4	3	0	0
chr17:66809466|66817977	2	0	0	0	0	0	0	4	4	2	4	0	2	5	0	0	2	0
chr17:68314373|68392936	0	0	4	0	3	0	2	2	3	0	0	0	0	2	2	0	0	0
chr17:68455693|68463020	0	0	0	2	3	2	3	5	2	0	2	0	0	2	0	3	2	2
chr17:69207859|69210383	6	3	9	6	0	0	4	7	0	6	10	8	9	6	3	3	0	8
chr17:70657454|70662809	3	7	0	4	0	0	0	0	0	2	0	0	2	3	4	2	3	0
chr17:70761075|70766089	15	17	14	15	10	0	12	23	14	22	22	20	19	28	13	20	10	9
chr17:70761075|70787209	19	21	28	42	25	9	12	35	15	20	40	22	29	42	19	35	21	36
chr17:70761159|70787209	0	0	0	0	2	0	0	2	0	2	0	0	3	6	2	2	3	2
chr17:70787194|70809276	0	2	0	0	0	5	0	0	0	0	0	2	0	5	0	3	2	0
chr17:71630161|71632141	0	2	2	4	0	2	3	2	5	0	0	4	6	0	2	0	0	3
chr17:71704688|71707314	0	0	0	0	0	0	0	0	0	0	2	2	0	0	0	0	0	0
chr17:71789868|71810982	8	3	2	5	3	0	0	5	7	9	12	7	9	14	2	4	3	8
chr17:71798957|71810982	0	3	0	0	0	0	2	0	0	2	10	5	3	0	3	4	0	0
chr17:71800799|71810982	0	2	0	0	3	0	0	0	0	0	6	0	3	0	4	2	0	0
chr17:73161823|73169694	3	0	0	0	0	0	0	0	0	2	0	2	0	2	2	0	0	0
chr17:74201057|74245087	0	0	2	2	2	0	0	3	0	2	0	2	0	0	0	2	0	0
chr17:74241905|74258505	3	4	7	7	4	0	5	7	6	4	5	8	9	7	3	7	3	5
chr17:74371430|74382040	2	2	0	0	0	0	0	0	0	0	0	0	0	0	0	0	0	0
chr17:74615220|74623092	0	0	0	0	0	0	0	2	0	0	2	2	0	0	0	0	0	0
chr17:74622909|74625239	2	2	3	0	0	2	0	8	6	5	4	6	8	0	3	3	0	2
chr17:75225156|75227241	0	0	0	0	0	0	0	0	4	0	0	0	2	2	0	0	0	2
chr17:78237742|78281366	4	6	3	5	5	0	2	8	5	6	13	5	4	4	3	11	0	7
chr17:78237742|78303108	8	0	3	3	4	0	0	2	4	3	4	7	4	7	3	6	0	6
chr17:78237742|78315746	16	16	9	10	7	6	4	19	10	11	15	16	13	9	12	7	5	9
chr17:78237742|78335355	5	6	6	19	8	4	7	5	7	5	10	6	8	18	9	8	7	9
chr17:78237742|78355177	0	0	2	3	5	0	0	0	2	0	3	2	6	6	0	0	0	2
chr17:78281246|78315746	2	2	0	0	0	0	0	2	0	0	0	3	0	0	0	0	0	0
chr17:78313124|78315746	4	0	2	3	2	3	0	2	5	0	5	4	5	0	3	0	0	3
chr17:78795095|78818917	0	0	2	0	0	2	2	2	0	0	2	0	0	0	0	0	0	0
chr17:79650302|79659473	4	2	0	3	2	0	0	3	3	6	6	0	6	2	0	0	3	0
chr17:79650302|79681682	7	10	9	4	4	0	2	5	7	3	8	8	4	11	5	2	0	3
chr17:80044494|80053641	2	4	2	2	2	0	0	3	3	4	2	0	2	5	3	3	3	0
chr17:80445430|80460047	7	6	7	5	3	0	3	5	7	3	7	7	17	9	6	6	3	4
chr17:80653862|80655921	0	0	0	0	0	0	0	3	0	6	0	0	2	3	0	0	0	2
chr17:81388810|81445593	2	4	0	7	6	4	2	4	3	5	5	10	10	4	0	2	5	6
chr17:81408067|81445593	4	8	8	14	0	2	10	5	5	19	7	6	13	10	4	11	3	6
chr17:81428182|81445593	10	0	4	5	10	4	7	9	16	13	10	14	8	20	8	11	2	14
chr17:81647809|81649638	96	79	82	92	77	107	63	105	86	118	153	113	114	127	103	110	50	104
chr17:84334026|84386602	0	2	2	2	0	0	0	3	5	0	0	4	0	6	2	2	0	0
chr17:84386511|84398327	0	0	0	2	0	0	0	0	0	6	3	0	2	0	0	0	0	0
chr17:85065632|85076825	2	0	2	0	3	0	0	5	5	0	3	0	0	0	3	3	0	3
chr17:85075866|85083315	2	0	0	0	4	0	0	0	2	0	2	3	4	0	0	0	0	0
chr17:85988325|86003953	2	5	2	5	0	5	0	5	0	7	3	0	0	6	2	4	0	3
[truncated: 2,791 more rows]
